# Supplementary material for: Redetermination of 3-(ammonio­meth­yl)pyridinium dichloride
Source: Acta Crystallogr Sect E Struct Rep Online. 2009 Jul 11;65(Pt 8):o1814. doi: 10.1107/S1600536809025859 (PMC2977397; doi:10.1107/S1600536809025859)
Supplement: Supplementary file 2 [file e-65-o1814-Isup2.hkl]

# 
# h,k,l, Fc-squared, Fo-squared, sigma(Fo-squared) and status flag 
# 
data_I
_shelx_title ' qzr in P2(1)/c' 
_shelx_refln_list_code          4 
_shelx_F_calc_maximum      116.29 
_exptl_crystal_F_000       376.00 
_reflns_d_resolution_high  0.7703 
 
loop_ 
 _symmetry_equiv_pos_as_xyz 
 'x, y, z' 
 '-x, y+1/2, -z+1/2' 
 '-x, -y, -z' 
 'x, -y-1/2, z-1/2' 
 
_cell_length_a     4.5874 
_cell_length_b    12.6502 
_cell_length_c    14.8135 
_cell_angle_alpha  90.000 
_cell_angle_beta   93.609 
_cell_angle_gamma  90.000 
 
_shelx_F_squared_multiplier     1.000 
 
loop_ 
 _refln_index_h 
 _refln_index_k 
 _refln_index_l 
 _refln_F_squared_calc 
 _refln_F_squared_meas 
 _refln_F_squared_sigma 
 _refln_observed_status 
   1   0   0     1088.88      870.75     27.52 o 
   2   0   0        0.01        0.20      0.64 o 
   3   0   0      515.70      471.91     10.90 o 
   4   0   0      559.17      567.48     21.04 o 
   5   0   0       29.34       33.45      5.90 o 
   1   1   0     2156.57     2097.39     19.39 o 
   2   1   0      577.74      596.29      6.16 o 
   3   1   0      111.21       92.76      2.09 o 
   4   1   0      194.06      184.36      6.86 o 
   5   1   0        8.81       17.44      4.34 o 
   0   2   0      117.03      142.15      2.29 o 
   1   2   0      581.32      635.91      7.29 o 
   2   2   0      142.56      159.26      3.05 o 
   3   2   0      954.33      893.95     22.81 o 
   4   2   0       26.50       33.04      4.96 o 
   5   2   0       20.75       25.24      4.02 o 
   1   3   0       12.72       15.32      1.52 o 
   2   3   0       24.39       27.33      1.31 o 
   3   3   0       40.95       36.90      1.59 o 
   4   3   0       26.43       29.94      2.49 o 
   5   3   0       18.32       20.07      3.25 o 
   0   4   0       22.17       27.20      0.94 o 
   1   4   0      241.21      266.72      5.07 o 
   2   4   0      269.90      254.93      6.00 o 
   3   4   0      517.38      518.18      8.11 o 
   4   4   0       11.90       13.91      2.45 o 
   5   4   0        0.88       -1.82      2.39 o 
   1   5   0     1012.82     1045.96     12.82 o 
   2   5   0     2111.35     2103.48     25.35 o 
   3   5   0      549.12      532.62      8.76 o 
   4   5   0       30.17       33.85      2.80 o 
   5   5   0       45.85       42.64      6.08 o 
   0   6   0     5077.79     4998.04     65.74 o 
   1   6   0     1668.48     1727.73     18.50 o 
   2   6   0        9.59       12.27      1.33 o 
   3   6   0      638.84      640.08     12.00 o 
   4   6   0      180.31      178.06      6.62 o 
   5   6   0        4.06        5.12      3.18 o 
   1   7   0       10.80       10.05      0.86 o 
   2   7   0       50.60       56.28      2.05 o 
   3   7   0        3.13        3.34      1.77 o 
   4   7   0       16.81       24.87      2.89 o 
   5   7   0       60.95       57.00      7.25 o 
   0   8   0     1468.43     1332.03     37.69 o 
   1   8   0      445.46      432.13      8.12 o 
   2   8   0       23.73       24.64      1.97 o 
   3   8   0      271.89      264.02      5.99 o 
   4   8   0      149.72      154.67      6.44 o 
   5   8   0        4.75        3.03      3.19 o 
   1   9   0      138.96      134.68      3.99 o 
   2   9   0       42.83       44.53      2.12 o 
   3   9   0      232.01      217.71      8.46 o 
   4   9   0      137.89      155.51      9.84 o 
   0  10   0      359.98      337.71     12.46 o 
   1  10   0        7.79        9.86      1.85 o 
   2  10   0      148.26      160.44      5.95 o 
   3  10   0       77.76       71.50      3.49 o 
   4  10   0        1.45        1.26      2.64 o 
   1  11   0     1245.62     1239.30     27.70 o 
   2  11   0       51.61       60.55      3.64 o 
   3  11   0      232.91      222.24      7.35 o 
   4  11   0        2.62        3.55      4.94 o 
   0  12   0       24.35       33.91      5.01 o 
   1  12   0      327.63      315.18     10.21 o 
   2  12   0      120.11      116.18      5.95 o 
   3  12   0       22.49       30.09      5.03 o 
   4  12   0       13.34       17.95      4.83 o 
   1  13   0      207.22      202.29      8.27 o 
   2  13   0      247.82      244.95      9.73 o 
   3  13   0       27.18       37.95      5.42 o 
   0  14   0      373.73      373.47     21.37 o 
   1  14   0      209.90      208.80      9.31 o 
   2  14   0        0.00        3.65      3.04 o 
   3  14   0       51.83       57.68      8.72 o 
   1  15   0        0.09       -2.62      3.05 o 
   2  15   0        5.85       12.81      4.27 o 
   0  16   0       31.18       41.69      7.32 o 
   1  16   0        0.02        3.94      4.69 o 
  -5   1   1       11.91       27.20      5.55 o 
  -4   1   1      301.12      297.75      8.99 o 
  -3   1   1       50.59       51.20      2.48 o 
  -2   1   1      173.25      184.07      3.38 o 
  -1   1   1      990.20     1062.15     11.83 o 
   1   1   1       85.84      113.02      1.49 o 
   2   1   1     4094.90     4188.81     41.37 o 
   3   1   1      895.71      871.67     11.55 o 
   4   1   1       11.33       28.46      7.66 o 
   5   1   1      193.63      211.07      9.92 o 
  -5   2   1       57.00       66.74      6.42 o 
  -4   2   1       46.04       42.23      4.70 o 
  -3   2   1       66.81       57.08      2.59 o 
  -2   2   1     3403.23     3329.45     38.54 o 
  -1   2   1     3553.49     3758.63     37.22 o 
   0   2   1      910.02      824.80      8.26 o 
   1   2   1      796.79      743.91      6.63 o 
   2   2   1      988.48      982.90     13.01 o 
   3   2   1       23.24       21.60      2.71 o 
   4   2   1      425.47      405.56      8.99 o 
   5   2   1        7.60        7.42      3.11 o 
  -5   3   1      168.93      166.85      8.17 o 
  -4   3   1      762.78      744.56     18.70 o 
  -3   3   1     1524.44     1564.70     24.00 o 
  -2   3   1       24.85       25.76      2.19 o 
  -1   3   1     9580.52     9508.19     79.51 o 
   0   3   1     1850.15     2120.81     15.05 o 
   1   3   1     2282.84     2188.69     22.49 o 
   2   3   1      149.94      148.97      2.81 o 
   3   3   1       99.30       90.53      2.50 o 
   4   3   1       43.15       42.01      2.66 o 
   5   3   1        0.41        1.89      2.41 o 
  -5   4   1       13.26       17.20      3.69 o 
  -4   4   1        2.44       -1.34      1.46 o 
  -3   4   1       35.34       36.68      2.74 o 
  -2   4   1      101.97      109.52      2.21 o 
  -1   4   1      146.94      162.51      2.29 o 
   0   4   1     1339.60     1374.00     23.53 o 
   1   4   1       29.63       34.76      1.08 o 
   2   4   1        2.03        6.74      1.45 o 
   3   4   1       49.22       48.04      3.15 o 
   4   4   1      308.39      301.14      7.99 o 
   5   4   1       11.72       15.25      3.55 o 
  -5   5   1        5.38        8.15      3.68 o 
  -4   5   1      692.37      666.03     14.43 o 
  -3   5   1       19.57       20.68      1.58 o 
  -2   5   1       15.56       16.83      1.76 o 
  -1   5   1      816.13      798.61      8.48 o 
   0   5   1     1638.05     1624.00     15.85 o 
   1   5   1       23.65       29.15      1.32 o 
   2   5   1     1494.25     1498.80     18.87 o 
   3   5   1       26.34       31.89      1.98 o 
   4   5   1       47.47       44.07      3.03 o 
   5   5   1      105.07       95.72      6.51 o 
  -5   6   1        0.10        2.73      3.06 o 
  -4   6   1       20.17       23.51      3.50 o 
  -3   6   1       81.86       82.36      3.43 o 
  -2   6   1      971.31     1051.31     14.24 o 
  -1   6   1      159.54      196.32      2.84 o 
   0   6   1     1738.41     1745.60     16.87 o 
   1   6   1      357.90      330.19      5.01 o 
   2   6   1      183.90      182.39      3.68 o 
   3   6   1      146.67      151.08      4.11 o 
   4   6   1       63.58       76.40      5.55 o 
   5   6   1      278.77      290.63     12.20 o 
  -5   7   1       11.18        9.38      4.59 o 
  -4   7   1       54.80       60.42      6.59 o 
  -3   7   1        0.00        0.17      1.10 o 
  -2   7   1      205.64      208.93      6.63 o 
  -1   7   1       27.86       25.74      1.02 o 
   0   7   1       49.00       61.97      1.84 o 
   1   7   1     2325.39     2383.99     33.06 o 
   2   7   1      674.95      631.02      9.83 o 
   3   7   1      743.96      742.65     13.17 o 
   4   7   1        0.28        1.55      1.92 o 
   5   7   1      201.31      198.68      9.75 o 
  -5   8   1       28.99       45.29      6.19 o 
  -4   8   1        0.85        1.78      2.05 o 
  -3   8   1      299.44      303.83      6.53 o 
  -2   8   1     1597.77     1608.58     22.89 o 
  -1   8   1      571.89      514.82     14.80 o 
   0   8   1        9.57        7.89      1.54 o 
   1   8   1       93.18       91.30      2.08 o 
   2   8   1      276.35      286.52      5.79 o 
   3   8   1        0.68       -0.53      1.27 o 
   4   8   1       28.68       27.06      2.98 o 
   5   8   1       21.77       25.98      4.70 o 
  -4   9   1      169.49      167.86      6.57 o 
  -3   9   1      175.82      171.47      5.68 o 
  -2   9   1       24.30       24.20      1.76 o 
  -1   9   1     1631.98     1641.08     25.90 o 
   0   9   1      227.18      217.38      4.43 o 
   1   9   1       53.36       49.55      1.96 o 
   2   9   1       74.20       76.08      2.73 o 
   3   9   1       34.68       42.51      4.41 o 
   4   9   1       19.59       24.16      3.05 o 
  -4  10   1        2.56        2.33      2.67 o 
  -3  10   1       46.56       52.21      3.42 o 
  -2  10   1      160.78      148.35      4.85 o 
  -1  10   1      165.73      167.93      9.14 o 
   0  10   1      305.91      300.96      8.50 o 
   1  10   1        8.11       14.67      2.21 o 
   2  10   1      323.01      312.90      6.61 o 
   3  10   1       80.87       80.76      3.66 o 
   4  10   1        9.44       16.91      4.60 o 
  -4  11   1       55.63       52.89      5.27 o 
  -3  11   1      269.00      248.40     10.89 o 
  -2  11   1        3.58        4.29      1.78 o 
  -1  11   1      253.71      254.46      8.77 o 
   0  11   1      910.91      918.27     21.34 o 
   1  11   1        0.58        2.66      1.89 o 
   2  11   1       19.50       25.86      3.34 o 
   3  11   1       10.90       12.68      2.48 o 
   4  11   1        2.59        5.13      3.69 o 
  -4  12   1       14.09       16.61      7.93 o 
  -3  12   1       52.11       43.73      5.42 o 
  -2  12   1      106.24       93.02      5.47 o 
  -1  12   1      234.73      236.24      8.20 o 
   0  12   1      123.55      134.65      6.04 o 
   1  12   1      315.10      316.11     10.27 o 
   2  12   1        4.63        6.55      2.73 o 
   3  12   1      161.56      152.16      7.30 o 
   4  12   1      261.88      250.52     13.51 o 
  -3  13   1        0.21        3.06      3.49 o 
  -2  13   1      119.97      115.25      8.15 o 
  -1  13   1       26.51       29.21      3.88 o 
   0  13   1        0.41        1.28      2.38 o 
   1  13   1      171.97      173.20      7.73 o 
   2  13   1      228.08      255.60     14.62 o 
   3  13   1      128.66      113.28      8.87 o 
  -3  14   1       60.62       71.12      7.35 o 
  -2  14   1      306.56      304.56     12.16 o 
  -1  14   1       34.31       37.02      4.90 o 
   0  14   1       45.65       43.30      4.48 o 
   1  14   1       88.97       88.58      7.60 o 
   2  14   1       26.44       35.25      4.48 o 
   3  14   1       15.74       19.34      4.96 o 
  -2  15   1       10.64       19.30      4.27 o 
  -1  15   1        1.03        3.16      3.11 o 
   0  15   1       61.95       64.70      5.64 o 
   1  15   1       86.59       84.10      9.28 o 
   2  15   1       27.57       30.82      4.81 o 
  -1  16   1       24.81       30.58      4.40 o 
   0  16   1       14.65       27.95      4.76 o 
   1  16   1      160.31      164.95      9.58 o 
  -5   0   2      191.07      192.48     14.00 o 
  -4   0   2      778.59      768.17     26.64 o 
  -3   0   2     1419.59     1446.72     37.39 o 
  -2   0   2     1722.89     1785.11     36.45 o 
  -1   0   2        1.64       10.43      1.82 o 
   1   0   2      949.34      947.94     11.13 o 
   2   0   2       68.31       80.20      3.61 o 
   3   0   2     1076.53     1046.18     20.36 o 
   4   0   2        5.62        8.72      2.11 o 
   5   0   2      340.32      325.64     16.68 o 
  -5   1   2        2.36        5.38      3.03 o 
  -4   1   2      121.57      115.26      5.37 o 
  -3   1   2       15.10       15.81      1.41 o 
  -2   1   2      538.47      531.07      6.39 o 
  -1   1   2     2183.16     2217.88     19.90 o 
   0   1   2      458.30      370.23      4.63 o 
   1   1   2    10622.41    11079.98     85.99 o 
   2   1   2       22.05       38.47      1.34 o 
   3   1   2      325.71      326.04      5.54 o 
   4   1   2       47.14       47.26      5.12 o 
   5   1   2       40.67       37.19      5.89 o 
  -5   2   2       75.05       83.31      5.86 o 
  -4   2   2       83.57       79.63      4.65 o 
  -3   2   2       93.00       94.74      3.99 o 
  -2   2   2     1310.59     1234.58     15.12 o 
  -1   2   2     4473.11     4749.67     65.08 o 
   0   2   2      932.76      870.47     12.08 o 
   1   2   2      772.69      815.13     11.34 o 
   2   2   2     2265.21     2299.95     25.36 o 
   3   2   2      174.17      181.25      4.80 o 
   4   2   2      183.35      182.62      6.63 o 
   5   2   2       83.58       89.50      5.97 o 
  -5   3   2       28.52       31.14      3.86 o 
  -4   3   2       30.01       33.53      3.80 o 
  -3   3   2        0.44        0.96      1.57 o 
  -2   3   2        0.04        0.63      0.49 o 
  -1   3   2      545.16      534.21      7.15 o 
   0   3   2      818.55      864.20     11.87 o 
   1   3   2      199.52      197.31      3.66 o 
   2   3   2        4.08        9.82      0.98 o 
   3   3   2      145.93      136.84      3.30 o 
   4   3   2       23.73       28.41      2.43 o 
   5   3   2       17.49       18.88      3.53 o 
  -5   4   2      157.27      156.25      8.26 o 
  -4   4   2       63.25       73.23      7.80 o 
  -3   4   2      321.34      325.77      9.17 o 
  -2   4   2      961.82      910.32     17.88 o 
  -1   4   2     6804.77     6889.28     62.72 o 
   0   4   2     1197.41     1100.03     17.58 o 
   1   4   2     2934.84     3030.65     29.56 o 
   2   4   2     2068.00     2053.68     24.86 o 
   3   4   2      835.69      844.83     13.16 o 
   4   4   2       73.80       76.04      3.65 o 
   5   4   2      144.89      150.79      7.54 o 
  -5   5   2      274.76      274.07     11.20 o 
  -4   5   2        7.97        9.91      2.16 o 
  -3   5   2      286.22      265.68      6.34 o 
  -2   5   2      329.49      325.19      4.96 o 
  -1   5   2      198.59      164.79      3.94 o 
   0   5   2     2926.69     3138.21     41.41 o 
   1   5   2      217.41      246.53      3.55 o 
   2   5   2     1264.19     1321.80     17.22 o 
   3   5   2      136.85      133.70      3.83 o 
   4   5   2       36.39       36.55      2.95 o 
   5   5   2      108.43      113.30      7.49 o 
  -5   6   2       62.51       66.11      5.67 o 
  -4   6   2      966.94      955.50     25.78 o 
  -3   6   2       36.93       33.56      2.01 o 
  -2   6   2      407.02      431.12      9.00 o 
  -1   6   2        0.29        2.48      0.53 o 
   0   6   2      209.47      205.84      3.97 o 
   1   6   2      204.75      205.20      3.26 o 
   2   6   2       26.49       29.50      1.81 o 
   3   6   2      373.60      356.66      7.35 o 
   4   6   2      124.60      117.33      4.95 o 
   5   6   2       29.88       46.14      5.03 o 
  -5   7   2       10.01       16.53      4.98 o 
  -4   7   2      156.29      139.99      5.63 o 
  -3   7   2        1.58        4.39      3.02 o 
  -2   7   2       67.08       75.40      2.40 o 
  -1   7   2      143.60      141.44      4.66 o 
   0   7   2      436.15      435.05      7.49 o 
   1   7   2      432.67      426.93      6.03 o 
   2   7   2       37.49       38.95      1.92 o 
   3   7   2       41.67       42.17      2.58 o 
   4   7   2       80.65       84.62      4.46 o 
   5   7   2        1.64        1.33      2.87 o 
  -5   8   2       83.08       85.24      8.08 o 
  -4   8   2      116.06      121.55      5.54 o 
  -3   8   2       49.62       59.67      3.67 o 
  -2   8   2      132.26      133.39      3.74 o 
  -1   8   2      202.37      188.18      4.45 o 
   0   8   2       92.73       93.39      2.70 o 
   1   8   2      136.69      134.05      3.10 o 
   2   8   2       60.76       58.89      4.14 o 
   3   8   2       14.60       17.57      1.93 o 
   4   8   2       76.36       73.15      4.81 o 
   5   8   2       36.26       36.80      5.55 o 
  -4   9   2      160.59      158.96      7.34 o 
  -3   9   2        0.15        3.41      1.91 o 
  -2   9   2        6.45       10.53      2.48 o 
  -1   9   2     1224.08     1244.66     20.71 o 
   0   9   2      893.37      885.76     14.19 o 
   1   9   2      570.88      542.63     13.06 o 
   2   9   2        3.48        4.92      1.46 o 
   3   9   2      373.49      388.88     10.07 o 
   4   9   2      162.37      166.56      6.73 o 
  -4  10   2        0.22        1.55      2.73 o 
  -3  10   2      318.39      305.79      8.74 o 
  -2  10   2      691.09      703.62     16.71 o 
  -1  10   2       87.76       78.41      3.25 o 
   0  10   2       28.80       31.95      2.09 o 
   1  10   2      540.55      518.42      9.91 o 
   2  10   2     1753.83     1753.72     27.96 o 
   3  10   2       62.09       62.88      3.18 o 
   4  10   2       14.18       18.71      3.70 o 
  -4  11   2        0.80        2.63      2.79 o 
  -3  11   2      243.37      236.52      7.60 o 
  -2  11   2      208.12      197.73      6.16 o 
  -1  11   2       15.15       15.32      2.01 o 
   0  11   2       29.11       34.62      3.33 o 
   1  11   2       24.61       21.58      2.89 o 
   2  11   2      357.00      332.54     10.40 o 
   3  11   2       14.53       16.25      3.23 o 
   4  11   2        6.95        8.07      3.88 o 
  -4  12   2       42.99       32.60      5.66 o 
  -3  12   2        0.32        3.86      3.37 o 
  -2  12   2       25.18       35.51      4.17 o 
  -1  12   2      202.51      185.48      7.36 o 
   0  12   2       22.12       22.31      3.15 o 
   1  12   2      157.49      159.53      6.90 o 
   2  12   2        1.27        2.26      2.23 o 
   3  12   2       12.74       18.52      3.68 o 
  -3  13   2      129.60      138.65     10.77 o 
  -2  13   2       47.66       50.98      7.31 o 
  -1  13   2        7.17       10.79      3.04 o 
   0  13   2       75.61       74.75      5.02 o 
   1  13   2        0.11        3.04      2.58 o 
   2  13   2        0.50        2.29      2.63 o 
   3  13   2       42.42       39.32      7.12 o 
  -3  14   2       56.40       59.86      6.99 o 
  -2  14   2        0.64        8.20      3.56 o 
  -1  14   2        0.59        4.06      3.03 o 
   0  14   2       50.62       53.65      4.83 o 
   1  14   2        0.28        1.21      2.70 o 
   2  14   2       44.20       40.08      4.63 o 
   3  14   2       32.14       24.29      6.66 o 
  -2  15   2       19.90       33.51      5.25 o 
  -1  15   2      247.41      266.03     11.37 o 
   0  15   2      648.24      636.98     20.09 o 
   1  15   2       43.14       39.16      8.31 o 
   2  15   2       10.49       13.62      4.05 o 
  -1  16   2       51.96       60.20      9.74 o 
   0  16   2        4.77        7.09      3.69 o 
   1  16   2       34.99       53.95     10.83 o 
  -5   1   3      126.01      125.09      6.99 o 
  -4   1   3        4.09       10.03      2.55 o 
  -3   1   3     1063.76     1047.03     20.31 o 
  -2   1   3     3421.95     3446.86     99.49 o 
  -1   1   3      446.42      505.14      8.58 o 
   0   1   3     1379.25     1223.70      8.94 o 
   1   1   3    13522.89    13789.22    110.61 o 
   2   1   3      130.47      117.86      3.47 o 
   3   1   3        0.69        0.06      1.24 o 
   4   1   3       89.53       83.67      3.02 o 
   5   1   3        0.39        2.75      2.89 o 
  -5   2   3      115.34      119.28      6.82 o 
  -4   2   3       47.29       48.29      6.24 o 
  -3   2   3       23.62       16.90      1.36 o 
  -2   2   3      133.76      152.26      2.98 o 
  -1   2   3      588.79      627.19      5.95 o 
   0   2   3     1408.46     1477.17     10.12 o 
   1   2   3     7269.72     7199.30     61.41 o 
   2   2   3       10.75       19.13      1.74 o 
   3   2   3      113.99      115.74      3.06 o 
   4   2   3        8.76       13.07      1.69 o 
   5   2   3       56.99       71.52      5.34 o 
  -5   3   3      347.89      366.53     13.45 o 
  -4   3   3        0.14        0.29      2.15 o 
  -3   3   3        2.41        5.24      1.92 o 
  -2   3   3        5.93        9.05      1.30 o 
  -1   3   3      194.31      194.08      4.07 o 
   0   3   3     5168.59     5291.68     41.56 o 
   1   3   3      750.29      733.54      7.63 o 
   2   3   3      564.85      556.44      7.54 o 
   3   3   3      493.44      484.96      8.24 o 
   4   3   3      737.88      699.51     14.89 o 
   5   3   3       62.28       57.33      4.97 o 
  -5   4   3       44.36       46.57      4.95 o 
  -4   4   3       70.56       77.29      4.80 o 
  -3   4   3      115.80      111.27      3.50 o 
  -2   4   3       13.98       21.95      2.80 o 
  -1   4   3     1047.18     1110.80     11.24 o 
   0   4   3     1560.51     1596.25     17.39 o 
   1   4   3      287.17      285.30      3.90 o 
   2   4   3        3.21        3.33      0.94 o 
   3   4   3        0.69        3.69      1.96 o 
   4   4   3       56.25       45.94      3.37 o 
   5   4   3       30.07       42.29      4.69 o 
  -5   5   3       28.99       31.68      4.40 o 
  -4   5   3       19.14       21.44      2.10 o 
  -3   5   3      119.79      117.98      7.04 o 
  -2   5   3     1528.74     1513.64     18.39 o 
  -1   5   3      212.92      240.80      4.39 o 
   0   5   3       57.39       48.48      2.73 o 
   1   5   3     1150.31     1150.43     12.97 o 
   2   5   3      230.61      230.61      4.80 o 
   3   5   3      277.58      295.78      6.97 o 
   4   5   3      244.05      255.47      7.84 o 
   5   5   3        1.71        3.28      2.85 o 
  -5   6   3      208.27      210.45     10.00 o 
  -4   6   3        9.69       11.02      2.99 o 
  -3   6   3      960.50      963.38     18.08 o 
  -2   6   3      242.51      233.61      4.32 o 
  -1   6   3      669.33      641.64     16.36 o 
   0   6   3      733.86      744.59     10.74 o 
   1   6   3      596.13      566.36      7.41 o 
   2   6   3       19.72       22.79      1.64 o 
   3   6   3      214.90      215.77      5.28 o 
   4   6   3        6.97        6.84      2.55 o 
   5   6   3       11.75       10.13      3.41 o 
  -5   7   3       30.18       32.61      4.59 o 
  -4   7   3       18.54       23.31      2.80 o 
  -3   7   3      457.38      458.80      9.97 o 
  -2   7   3     2406.26     2388.41     31.65 o 
  -1   7   3     1233.33     1273.23     18.91 o 
   0   7   3      135.04      146.57      3.45 o 
   1   7   3     1107.95     1044.79     13.29 o 
   2   7   3      579.79      578.50      9.48 o 
   3   7   3       36.72       39.32      3.23 o 
   4   7   3        0.88       -0.25      1.85 o 
   5   7   3       25.61       26.19      5.25 o 
  -5   8   3       31.09       27.16      5.48 o 
  -4   8   3       32.67       38.22      3.08 o 
  -3   8   3       57.47       58.65      2.61 o 
  -2   8   3        0.07        2.43      1.11 o 
  -1   8   3       85.86       79.31      2.71 o 
   0   8   3      475.27      476.31      8.26 o 
   1   8   3      857.26      864.32     18.51 o 
   2   8   3      285.13      275.07      6.72 o 
   3   8   3      124.19      124.00      4.32 o 
   4   8   3        4.67        6.03      2.32 o 
   5   8   3       49.80       52.62      9.28 o 
  -4   9   3       68.64       69.23      5.14 o 
  -3   9   3      157.37      164.53      5.51 o 
  -2   9   3        0.55        0.00      1.44 o 
  -1   9   3        4.28        4.38      1.43 o 
   0   9   3      630.48      631.62     12.09 o 
   1   9   3      130.94      129.53      3.82 o 
   2   9   3       10.31       15.41      1.80 o 
   3   9   3       51.56       49.36      2.94 o 
   4   9   3      234.82      235.18      8.08 o 
  -4  10   3        9.29       14.78      3.50 o 
  -3  10   3       42.94       34.80      3.63 o 
  -2  10   3       32.96       33.42      2.63 o 
  -1  10   3        8.30       12.75      2.67 o 
   0  10   3      469.51      472.20     10.39 o 
   1  10   3      260.75      252.07      8.52 o 
   2  10   3       25.83       27.54      2.09 o 
   3  10   3       75.08       72.24      3.37 o 
   4  10   3        0.44        2.76      2.44 o 
  -4  11   3       19.56       15.50      3.70 o 
  -3  11   3        2.89        3.76      2.57 o 
  -2  11   3        1.55        0.51      1.80 o 
  -1  11   3        0.54        0.94      1.90 o 
   0  11   3      779.14      761.53     14.75 o 
   1  11   3       16.04       14.93      1.86 o 
   2  11   3        2.88        2.63      1.59 o 
   3  11   3      228.24      220.28      8.71 o 
   4  11   3       80.59       95.54      9.59 o 
  -4  12   3      202.24      213.05     15.80 o 
  -3  12   3      140.25      149.25      9.31 o 
  -2  12   3       70.33       68.64      3.69 o 
  -1  12   3      236.36      230.73      8.44 o 
   0  12   3      716.16      717.20     19.02 o 
   1  12   3      575.19      545.90     38.94 o 
   2  12   3      186.99      179.06      7.61 o 
   3  12   3        0.79        9.13      4.38 o 
  -3  13   3      104.04       90.90      7.61 o 
  -2  13   3      287.88      307.91     11.24 o 
  -1  13   3      216.23      218.21      8.81 o 
   0  13   3        0.09        2.16      2.73 o 
   1  13   3      110.13      114.10      6.29 o 
   2  13   3      207.18      200.29      8.84 o 
   3  13   3        3.48        0.14      3.06 o 
  -3  14   3        0.02       -1.80      3.75 o 
  -2  14   3        0.25       -0.13      2.59 o 
  -1  14   3      110.43       98.27      6.29 o 
   0  14   3       24.45       22.55      4.43 o 
   1  14   3      157.66      175.52      8.10 o 
   2  14   3       54.63       58.47      5.42 o 
  -2  15   3       39.06       43.22      5.31 o 
  -1  15   3       12.49       15.05      4.80 o 
   0  15   3       50.88       56.43      5.39 o 
   1  15   3        4.55        6.63      3.46 o 
   2  15   3       43.65       46.25      5.43 o 
  -1  16   3       17.07       20.01      4.51 o 
   0  16   3        6.17        6.53      3.69 o 
  -5   0   4      147.66      144.01     10.75 o 
  -4   0   4       25.69       25.70      4.43 o 
  -3   0   4      562.56      529.60     16.05 o 
  -2   0   4        4.11        3.97      1.87 o 
  -1   0   4    12997.71    13337.42    164.25 o 
   0   0   4     8729.00     8872.50     73.67 o 
   1   0   4     1408.44     1441.03     25.23 o 
   2   0   4     2065.67     2245.34     36.33 o 
   3   0   4     2696.80     2803.52     54.52 o 
   4   0   4      376.86      359.99     12.33 o 
   5   0   4       39.97       44.71      6.76 o 
  -5   1   4        4.61        3.83      2.87 o 
  -4   1   4      322.47      329.95      9.91 o 
  -3   1   4       65.38       48.76      3.03 o 
  -2   1   4     1070.32     1140.36     13.99 o 
  -1   1   4      450.65      460.77      6.67 o 
   0   1   4      992.65     1031.65     19.45 o 
   1   1   4      295.49      318.17      4.58 o 
   2   1   4      296.47      289.68      5.83 o 
   3   1   4      105.86      101.28      3.16 o 
   4   1   4      133.98      138.36      4.36 o 
   5   1   4       46.38       40.42      5.51 o 
  -5   2   4       94.17       90.32      7.04 o 
  -4   2   4      108.07      108.22      5.37 o 
  -3   2   4     1233.95     1220.99     19.32 o 
  -2   2   4       43.37       35.50      2.14 o 
  -1   2   4      176.36      170.12      2.33 o 
   0   2   4     2479.97     2406.58     19.52 o 
   1   2   4      880.24      904.88     10.33 o 
   2   2   4      310.89      343.01      5.03 o 
   3   2   4      346.38      324.26      6.05 o 
   4   2   4       59.31       63.10      2.89 o 
   5   2   4       45.03       37.61      4.58 o 
  -5   3   4       98.94       95.37      6.47 o 
  -4   3   4        6.69       15.11      4.53 o 
  -3   3   4       84.37       83.51      3.42 o 
  -2   3   4       33.07       33.82      2.03 o 
  -1   3   4      470.88      500.66      5.75 o 
   0   3   4      324.32      333.92      3.63 o 
   1   3   4      487.88      510.80      5.63 o 
   2   3   4      573.20      608.17      9.26 o 
   3   3   4       22.88       25.31      2.69 o 
   4   3   4       21.69       23.44      2.13 o 
   5   3   4        1.68        7.03      3.04 o 
  -5   4   4       16.19       26.23      3.89 o 
  -4   4   4        8.97        8.65      3.76 o 
  -3   4   4     1505.19     1504.32     24.86 o 
  -2   4   4      726.49      726.61     13.75 o 
  -1   4   4     1204.56     1246.66     13.30 o 
   0   4   4     1702.22     1758.18     16.64 o 
   1   4   4       54.52       54.51      1.58 o 
   2   4   4        2.13        4.41      1.18 o 
   3   4   4      164.32      160.79      4.11 o 
   4   4   4        0.22        3.84      1.70 o 
   5   4   4       60.70       63.85      6.53 o 
  -5   5   4        0.32        0.13      2.79 o 
  -4   5   4       42.38       40.42      3.94 o 
  -3   5   4      745.68      723.99     13.65 o 
  -2   5   4      802.71      833.06     11.08 o 
  -1   5   4      158.27      190.21      3.02 o 
   0   5   4       32.21       27.77      0.86 o 
   1   5   4     1110.45     1043.73     12.19 o 
   2   5   4     1647.91     1677.15     22.54 o 
   3   5   4       17.15       22.78      1.98 o 
   4   5   4       36.92       35.26      3.89 o 
   5   5   4        7.04        7.84      4.65 o 
  -5   6   4        0.50        4.95      3.29 o 
  -4   6   4      167.54      164.22      5.28 o 
  -3   6   4      223.84      234.23     10.40 o 
  -2   6   4       59.38       57.24      1.95 o 
  -1   6   4     2237.30     2301.19     24.92 o 
   0   6   4     1024.15      988.42     14.03 o 
   1   6   4     1291.48     1314.11     16.00 o 
   2   6   4      182.47      194.04      4.53 o 
   3   6   4      524.70      514.22      9.83 o 
   4   6   4      107.50      104.54      4.83 o 
   5   6   4       44.68       51.90      6.19 o 
  -5   7   4       14.19       19.56      5.06 o 
  -4   7   4       18.05       26.99      2.78 o 
  -3   7   4       83.82       77.59      3.59 o 
  -2   7   4      120.69      116.77      2.95 o 
  -1   7   4      103.50       96.83      2.97 o 
   0   7   4      135.19      146.52      3.99 o 
   1   7   4      248.99      250.69      5.10 o 
   2   7   4       24.88       23.98      1.77 o 
   3   7   4        0.02        1.85      1.64 o 
   4   7   4       63.48       65.54      3.98 o 
   5   7   4        8.00       21.43      4.66 o 
  -5   8   4        4.06        2.83      4.05 o 
  -4   8   4      174.61      165.45      6.28 o 
  -3   8   4       16.06       14.31      2.10 o 
  -2   8   4       24.68       24.94      3.14 o 
  -1   8   4      363.94      340.28      7.95 o 
   0   8   4     1359.19     1387.89     21.88 o 
   1   8   4      172.08      172.20      7.26 o 
   2   8   4      168.22      164.73      4.24 o 
   3   8   4      197.40      209.12      5.71 o 
   4   8   4      124.74      131.37      5.96 o 
  -4   9   4      384.02      383.01     13.29 o 
  -3   9   4       16.09       21.99      3.71 o 
  -2   9   4        8.25       12.12      1.99 o 
  -1   9   4       88.66       83.66      3.75 o 
   0   9   4      745.70      715.76     12.90 o 
   1   9   4       55.88       54.73      4.25 o 
   2   9   4       80.96       74.60      2.99 o 
   3   9   4       30.48       29.20      3.11 o 
   4   9   4       35.78       36.82      4.40 o 
  -4  10   4       34.78       32.96      3.90 o 
  -3  10   4      166.48      163.28      7.22 o 
  -2  10   4      454.46      447.63     10.37 o 
  -1  10   4      328.10      316.98      7.74 o 
   0  10   4       13.91       15.32      2.20 o 
   1  10   4       15.30       22.08      2.49 o 
   2  10   4       37.37       38.95      2.45 o 
   3  10   4       18.72       20.18      2.60 o 
   4  10   4       12.85       11.12      3.88 o 
  -4  11   4       15.66       12.68      3.71 o 
  -3  11   4       18.90       21.52      6.33 o 
  -2  11   4      427.61      424.99     10.61 o 
  -1  11   4      278.77      269.91      7.15 o 
   0  11   4      424.37      408.08      9.42 o 
   1  11   4       75.44       72.86      3.71 o 
   2  11   4      306.10      280.35      8.29 o 
   3  11   4      212.19      217.45      9.68 o 
   4  11   4       28.25       29.21      9.58 o 
  -3  12   4       18.16       18.53      3.52 o 
  -2  12   4       36.58       35.09      3.23 o 
  -1  12   4      175.56      156.46      5.15 o 
   0  12   4       22.73       25.99      3.31 o 
   1  12   4      244.16      250.12      9.10 o 
   2  12   4      105.65       98.19      6.89 o 
   3  12   4        2.63        5.11      3.66 o 
  -3  13   4        3.61        5.45      3.90 o 
  -2  13   4      287.56      268.63     11.85 o 
  -1  13   4       32.27       45.90      4.79 o 
   0  13   4        8.44        8.37      3.19 o 
   1  13   4      221.89      216.52      8.89 o 
   2  13   4      244.36      258.40     10.41 o 
   3  13   4        8.99       10.53      4.35 o 
  -2  14   4       29.48       37.76      4.50 o 
  -1  14   4      350.22      347.60     12.79 o 
   0  14   4       91.12      112.14     14.82 o 
   1  14   4      135.75      140.74      7.61 o 
   2  14   4       36.50       40.60      4.85 o 
  -2  15   4        1.71        5.25      4.31 o 
  -1  15   4      104.28      111.30      7.35 o 
   0  15   4       37.57       39.46      4.93 o 
   1  15   4        0.02        3.38      3.18 o 
   2  15   4        0.64        5.62      4.39 o 
   0  16   4        6.68       14.38      4.53 o 
  -5   1   5        3.47        6.36      3.24 o 
  -4   1   5       95.42       99.25      5.23 o 
  -3   1   5       54.45       46.53      6.82 o 
  -2   1   5      399.37      442.97      5.45 o 
  -1   1   5     2758.16     2820.98     27.31 o 
   0   1   5        0.36       -0.28      0.49 o 
   1   1   5      647.85      666.03      8.14 o 
   2   1   5     1910.43     1933.60     49.52 o 
   3   1   5      182.19      179.52      4.30 o 
   4   1   5       76.48       73.85      4.81 o 
   5   1   5       59.62       61.53      5.01 o 
  -5   2   5       11.18       16.81      3.65 o 
  -4   2   5       75.45       86.16      7.67 o 
  -3   2   5      698.79      687.34     15.57 o 
  -2   2   5     1021.82      994.83     10.76 o 
  -1   2   5      146.21      137.48      2.23 o 
   0   2   5      108.10       97.23      1.54 o 
   1   2   5       69.65       53.18      1.49 o 
   2   2   5     1254.26     1254.91     15.44 o 
   3   2   5      285.84      279.73      5.78 o 
   4   2   5       32.46       31.81      2.38 o 
   5   2   5        0.96        2.26      2.42 o 
  -5   3   5      114.77      106.67      8.20 o 
  -4   3   5     1022.28     1041.21     36.79 o 
  -3   3   5      306.82      305.05      6.59 o 
  -2   3   5     1191.20     1251.30     14.40 o 
  -1   3   5      970.02      858.64      9.69 o 
   0   3   5     8422.17     8314.71     76.68 o 
   1   3   5      304.02      282.81      3.87 o 
   2   3   5       96.21       91.20      2.37 o 
   3   3   5      155.32      157.25      4.01 o 
   4   3   5      139.50      141.05      5.07 o 
   5   3   5        4.69        3.49      3.48 o 
  -5   4   5        0.07        8.44      7.27 o 
  -4   4   5      225.64      224.98      9.03 o 
  -3   4   5        0.83        3.90      2.67 o 
  -2   4   5       19.69       25.67      1.74 o 
  -1   4   5      120.68      113.00      2.27 o 
   0   4   5      256.96      250.70      4.54 o 
   1   4   5       23.90       26.63      2.52 o 
   2   4   5       41.59       46.24      1.87 o 
   3   4   5      621.64      629.72     12.68 o 
   4   4   5       22.00       24.00      2.26 o 
   5   4   5        1.52       -1.47      3.59 o 
  -5   5   5        4.21        1.41      2.92 o 
  -4   5   5      445.52      455.30     13.69 o 
  -3   5   5       18.54       24.94      3.91 o 
  -2   5   5       17.67       24.39      2.00 o 
  -1   5   5     2345.42     2435.10     27.32 o 
   0   5   5      597.71      550.54      6.60 o 
   1   5   5      121.00      116.38      2.40 o 
   2   5   5      440.19      439.59      7.29 o 
   3   5   5      138.88      145.66      4.20 o 
   4   5   5       23.95       28.39      3.20 o 
   5   5   5      103.97       87.41      7.74 o 
  -5   6   5       28.69       29.46      4.61 o 
  -4   6   5       39.31       39.34      4.85 o 
  -3   6   5       45.68       37.99      3.02 o 
  -2   6   5       14.23       17.96      1.96 o 
  -1   6   5       20.68       35.48      2.30 o 
   0   6   5     1231.09     1356.95     16.49 o 
   1   6   5      534.81      557.43      8.35 o 
   2   6   5       22.34       28.95      1.72 o 
   3   6   5      256.09      253.28      6.00 o 
   4   6   5      129.87      140.63      4.86 o 
   5   6   5        5.96        5.69      4.02 o 
  -5   7   5        9.35       15.53      5.95 o 
  -4   7   5        6.33       13.80      4.91 o 
  -3   7   5      344.91      330.30      8.27 o 
  -2   7   5        0.94        2.58      1.24 o 
  -1   7   5      101.29      118.94      3.53 o 
   0   7   5      117.57      126.38      3.30 o 
   1   7   5      621.09      632.05      9.33 o 
   2   7   5      600.32      573.27      9.91 o 
   3   7   5      308.30      307.41      7.17 o 
   4   7   5      221.75      214.65      7.69 o 
   5   7   5       40.11       49.10      6.71 o 
  -5   8   5        0.29       -1.34      3.87 o 
  -4   8   5        0.36        0.50      1.92 o 
  -3   8   5     1307.88     1284.75     25.26 o 
  -2   8   5      163.46      170.75      4.96 o 
  -1   8   5      445.51      459.93      9.31 o 
   0   8   5        3.43        4.69      1.48 o 
   1   8   5      490.09      481.99      7.71 o 
   2   8   5      319.48      316.63      6.49 o 
   3   8   5       99.29      100.07      3.76 o 
   4   8   5        1.02        1.80      2.56 o 
  -4   9   5      189.76      187.23      8.59 o 
  -3   9   5      136.52      135.56      8.24 o 
  -2   9   5      163.84      155.05      5.00 o 
  -1   9   5      541.19      521.41     10.81 o 
   0   9   5      120.29      121.94      6.02 o 
   1   9   5      395.16      401.42      8.91 o 
   2   9   5      135.29      126.45      3.83 o 
   3   9   5       41.98       44.05      3.55 o 
   4   9   5        8.17        7.67      3.02 o 
  -4  10   5        0.80        2.53      3.40 o 
  -3  10   5       48.48       65.69      4.66 o 
  -2  10   5      291.91      286.75      7.81 o 
  -1  10   5       29.80       28.43      2.44 o 
   0  10   5      283.96      277.84      6.96 o 
   1  10   5      120.13      121.77      5.53 o 
   2  10   5      137.78      137.66      5.45 o 
   3  10   5       70.15       61.96      3.49 o 
   4  10   5        0.79       11.70      7.51 o 
  -4  11   5       43.56       50.06      6.37 o 
  -3  11   5      190.15      194.23      8.98 o 
  -2  11   5      171.27      155.13      5.63 o 
  -1  11   5      382.83      405.89     10.16 o 
   0  11   5      590.31      571.23     12.88 o 
   1  11   5        0.60        0.55      1.55 o 
   2  11   5        5.28        7.37      2.97 o 
   3  11   5      164.99      147.94      7.16 o 
   4  11   5        8.37       19.08      6.35 o 
  -3  12   5       59.59       53.77      4.90 o 
  -2  12   5        0.26        2.18      2.61 o 
  -1  12   5        0.02        2.50      1.95 o 
   0  12   5      187.18      182.14      5.92 o 
   1  12   5       17.09       22.84      4.76 o 
   2  12   5       15.38       16.11      3.04 o 
   3  12   5      277.15      259.62     12.90 o 
  -3  13   5        0.51        4.66      3.87 o 
  -2  13   5        6.10        8.51      3.32 o 
  -1  13   5        0.68        2.10      2.55 o 
   0  13   5        6.88       15.03      3.21 o 
   1  13   5      113.22      118.93      6.50 o 
   2  13   5      285.15      263.42     11.97 o 
   3  13   5        1.61        2.67      4.63 o 
  -2  14   5       96.39       93.68      6.64 o 
  -1  14   5       39.97       58.23      5.12 o 
   0  14   5        6.02        4.17      2.95 o 
   1  14   5      175.01      173.22      8.59 o 
   2  14   5        3.21        5.99      4.30 o 
  -1  15   5       19.56       20.66      4.49 o 
   0  15   5        0.81        3.06      3.39 o 
   1  15   5       29.84       29.87      5.00 o 
  -5   0   6      490.60      465.87     23.24 o 
  -4   0   6      672.14      734.28     60.83 o 
  -3   0   6      128.54      129.75      7.13 o 
  -2   0   6      283.78      318.85      7.90 o 
  -1   0   6     1901.62     1828.24     31.13 o 
   0   0   6      823.26      859.45     11.66 o 
   1   0   6      397.01      368.70     17.94 o 
   2   0   6        5.23        4.28      1.71 o 
   3   0   6       40.07       45.25      4.40 o 
   4   0   6      145.46      133.42      7.63 o 
   5   0   6       80.77       81.24     12.40 o 
  -5   1   6        0.12        0.90      2.50 o 
  -4   1   6        2.23        5.26      2.45 o 
  -3   1   6       65.43       69.34      3.53 o 
  -2   1   6      571.55      557.21      7.12 o 
  -1   1   6      526.07      503.56      6.17 o 
   0   1   6      854.07      857.09     11.56 o 
   1   1   6      891.22      957.59     19.93 o 
   2   1   6     2180.47     2219.83     26.54 o 
   3   1   6       31.40       37.56      3.35 o 
   4   1   6      139.27      139.31      7.53 o 
   5   1   6       14.99       26.05     11.43 o 
  -5   2   6        5.40        9.82      3.45 o 
  -4   2   6      396.20      393.84     11.60 o 
  -3   2   6      163.48      154.36      4.02 o 
  -2   2   6      927.75      882.42     10.79 o 
  -1   2   6      674.54      679.46      8.17 o 
   0   2   6       38.78       42.68      2.41 o 
   1   2   6      406.52      390.06      5.94 o 
   2   2   6     2959.70     2971.81     34.84 o 
   3   2   6       75.76       73.24      2.99 o 
   4   2   6       24.59       28.91      2.45 o 
   5   2   6       54.98       56.63      5.92 o 
  -5   3   6       10.29       15.26      3.33 o 
  -4   3   6       21.93       31.93      3.49 o 
  -3   3   6        7.68        6.52      1.49 o 
  -2   3   6        0.02       -0.45      0.72 o 
  -1   3   6      437.58      440.99      5.97 o 
   0   3   6      231.75      240.61      3.28 o 
   1   3   6       80.63       81.73      2.28 o 
   2   3   6      152.97      162.29      7.24 o 
   3   3   6       33.04       33.11      3.68 o 
   4   3   6       23.89       27.21      3.74 o 
   5   3   6       14.88       18.73      8.60 o 
  -5   4   6       22.23       23.80      4.18 o 
  -4   4   6        6.03        3.93      2.58 o 
  -3   4   6        1.99        1.25      2.22 o 
  -2   4   6     1861.22     1818.84     23.06 o 
  -1   4   6      639.03      647.90      8.51 o 
   0   4   6     1203.59     1206.11     13.44 o 
   1   4   6     2028.25     2077.18     44.93 o 
   2   4   6     1424.74     1394.93     18.46 o 
   3   4   6       90.17       99.21      3.37 o 
   4   4   6      114.08      106.46      4.22 o 
   5   4   6       89.99      110.43      8.41 o 
  -5   5   6       52.92       56.56      9.07 o 
  -4   5   6      340.91      330.56     11.00 o 
  -3   5   6        0.40        1.80      1.52 o 
  -2   5   6     1274.47     1266.06     17.45 o 
  -1   5   6      655.64      637.24      8.50 o 
   0   5   6       82.17       90.55      2.08 o 
   1   5   6       23.98       26.43      1.28 o 
   2   5   6       26.76       24.14      1.62 o 
   3   5   6      125.14      126.79      4.29 o 
   4   5   6        3.50        6.28      2.31 o 
   5   5   6       29.32       35.12      6.86 o 
  -5   6   6      316.51      293.34     11.73 o 
  -4   6   6      330.54      312.79     10.68 o 
  -3   6   6       10.07       16.03      2.23 o 
  -2   6   6       42.19       45.77      3.03 o 
  -1   6   6     1430.99     1418.03     17.94 o 
   0   6   6      317.33      320.84      4.77 o 
   1   6   6        2.77        3.02      1.01 o 
   2   6   6       22.80       21.63      2.40 o 
   3   6   6        0.37        0.20      1.56 o 
   4   6   6       53.97       58.99      3.89 o 
   5   6   6       27.89       31.06      5.65 o 
  -5   7   6        1.97        1.30      3.68 o 
  -4   7   6       49.54       46.73      5.26 o 
  -3   7   6        1.55        1.76      1.82 o 
  -2   7   6      258.55      245.94      5.09 o 
  -1   7   6      436.95      438.48      7.81 o 
   0   7   6      496.87      486.65      6.71 o 
   1   7   6        4.89        4.67      2.16 o 
   2   7   6       11.96       14.36      2.27 o 
   3   7   6       16.94       20.10      2.01 o 
   4   7   6       79.87       86.79      4.98 o 
  -4   8   6      141.14      151.28      8.98 o 
  -3   8   6       67.32       63.04      4.60 o 
  -2   8   6      317.49      327.02      7.77 o 
  -1   8   6      426.38      410.26      8.69 o 
   0   8   6       94.53       97.84      3.30 o 
   1   8   6       68.08       70.71      2.63 o 
   2   8   6       37.16       33.19      2.14 o 
   3   8   6        2.15        6.24      2.45 o 
   4   8   6       19.89       29.74      4.18 o 
  -4   9   6        1.07       -0.99      3.29 o 
  -3   9   6       49.30       53.41      4.43 o 
  -2   9   6      129.53      147.67      4.99 o 
  -1   9   6      719.75      720.57     14.38 o 
   0   9   6      240.87      228.86      6.02 o 
   1   9   6      481.77      486.29     10.48 o 
   2   9   6      414.20      418.90     10.07 o 
   3   9   6      195.34      183.76      6.47 o 
   4   9   6       47.23       57.10      5.05 o 
  -4  10   6        4.08       11.12      4.36 o 
  -3  10   6       69.48       71.34      5.05 o 
  -2  10   6      335.92      375.60     16.24 o 
  -1  10   6       23.70       29.78      3.45 o 
   0  10   6        0.19       -0.79      2.34 o 
   1  10   6     2062.93     2075.58     38.71 o 
   2  10   6      219.33      236.55      7.04 o 
   3  10   6        5.34        6.74      2.91 o 
   4  10   6        0.43        5.71      4.08 o 
  -4  11   6       61.06       57.77      9.15 o 
  -3  11   6      112.68      103.54      6.50 o 
  -2  11   6      189.90      205.34      7.73 o 
  -1  11   6       28.10       29.14      4.00 o 
   0  11   6        0.01       -0.14      2.37 o 
   1  11   6       34.52       32.27      2.81 o 
   2  11   6        0.70        3.97      2.04 o 
   3  11   6        0.23        0.60      2.56 o 
  -3  12   6        0.54       10.87      5.93 o 
  -2  12   6       16.57       15.38      3.25 o 
  -1  12   6       97.40      100.44      4.45 o 
   0  12   6        7.08        9.78      2.22 o 
   1  12   6        5.62        5.76      2.22 o 
   2  12   6       20.64       26.31      4.72 o 
   3  12   6       11.52       16.99      5.13 o 
  -3  13   6      183.74      197.45     11.85 o 
  -2  13   6       58.46       67.17      5.36 o 
  -1  13   6        1.21        5.58      2.90 o 
   0  13   6       64.90       68.43      4.99 o 
   1  13   6       41.97       51.94      5.35 o 
   2  13   6       10.77        8.12      4.12 o 
   3  13   6       42.31       67.35     13.74 o 
  -2  14   6        4.63        2.47      5.23 o 
  -1  14   6       58.71       71.04      5.27 o 
   0  14   6      106.15      101.70      6.55 o 
   1  14   6        5.95        9.30      3.05 o 
   2  14   6       28.42       39.05      5.94 o 
  -1  15   6      331.96      356.70     25.35 o 
   0  15   6      155.64      133.92      9.15 o 
   1  15   6       65.83       66.99      9.14 o 
  -5   1   7      182.59      170.94      9.26 o 
  -4   1   7       56.25       57.00      4.41 o 
  -3   1   7      803.19      766.40     17.51 o 
  -2   1   7     1888.71     1928.08     23.69 o 
  -1   1   7      510.62      525.23      6.97 o 
   0   1   7     1557.42     1576.92     15.77 o 
   1   1   7     2927.30     2911.07     35.13 o 
   2   1   7        3.85        5.19      1.40 o 
   3   1   7      222.83      214.57      7.62 o 
   4   1   7      197.55      190.42      5.30 o 
   5   1   7        6.16        6.68      3.99 o 
  -5   2   7       28.23       31.85      4.56 o 
  -4   2   7       19.20       21.84      3.31 o 
  -3   2   7        0.28        0.43      1.25 o 
  -2   2   7       77.16       64.06      2.47 o 
  -1   2   7     1659.63     1738.91     31.06 o 
   0   2   7      425.84      408.42      5.21 o 
   1   2   7       65.13       63.50      1.97 o 
   2   2   7      121.73      122.68      3.98 o 
   3   2   7        0.97        2.46      2.61 o 
   4   2   7       52.98       54.18      3.66 o 
   5   2   7       55.79       53.99      7.84 o 
  -5   3   7       90.70       98.36      6.72 o 
  -4   3   7       42.33       46.26      4.06 o 
  -3   3   7      396.08      401.63      8.48 o 
  -2   3   7      857.03      877.31     12.15 o 
  -1   3   7      559.03      628.20      8.50 o 
   0   3   7       22.74       27.56      1.91 o 
   1   3   7      279.95      261.94      5.53 o 
   2   3   7        4.31        4.60      1.79 o 
   3   3   7      531.77      503.66      9.77 o 
   4   3   7      322.97      293.91      9.31 o 
   5   3   7       21.74       16.89      6.96 o 
  -5   4   7        4.92       15.20      4.90 o 
  -4   4   7      167.35      160.70      8.29 o 
  -3   4   7       13.43       17.64      2.23 o 
  -2   4   7      106.71      105.12      2.72 o 
  -1   4   7      800.79      837.19     11.21 o 
   0   4   7      142.82      119.06      2.37 o 
   1   4   7      190.08      190.99      4.89 o 
   2   4   7       13.64       16.66      1.34 o 
   3   4   7       24.51       27.52      2.73 o 
   4   4   7        4.92        5.21      3.60 o 
   5   4   7        0.26       -1.81      4.46 o 
  -5   5   7       91.53       87.60      8.00 o 
  -4   5   7       33.30       41.03      4.17 o 
  -3   5   7      328.50      322.11      7.88 o 
  -2   5   7      348.12      333.46      5.99 o 
  -1   5   7       29.33       27.03      2.93 o 
   0   5   7       29.34       22.58      1.24 o 
   1   5   7     1116.42     1102.63     13.83 o 
   2   5   7        0.40       -1.26      1.26 o 
   3   5   7      106.12      110.20      4.41 o 
   4   5   7       38.42       44.25      3.49 o 
   5   5   7       13.43       22.81      6.52 o 
  -5   6   7       19.28       16.90      4.21 o 
  -4   6   7      100.99      101.59      5.43 o 
  -3   6   7      128.25      124.26      4.28 o 
  -2   6   7      582.36      577.63      9.96 o 
  -1   6   7      307.64      304.46      5.33 o 
   0   6   7      989.88      968.58     12.80 o 
   1   6   7       13.96       13.67      1.52 o 
   2   6   7       30.78       27.47      2.87 o 
   3   6   7      121.92      121.01      4.72 o 
   4   6   7        1.38        7.36      2.53 o 
  -5   7   7       56.09       61.33      8.46 o 
  -4   7   7       28.75       33.70      3.93 o 
  -3   7   7      871.55      856.31     17.61 o 
  -2   7   7     1287.49     1246.20     19.50 o 
  -1   7   7      149.83      153.58      3.30 o 
   0   7   7      740.64      722.29     10.16 o 
   1   7   7      662.19      632.31      9.77 o 
   2   7   7      535.26      527.25      9.40 o 
   3   7   7       21.90       31.28      3.10 o 
   4   7   7       43.22       45.07      4.83 o 
  -4   8   7        3.87        9.23      4.39 o 
  -3   8   7       31.70       34.80      2.84 o 
  -2   8   7       63.82       69.71      3.37 o 
  -1   8   7       20.53       28.07      3.77 o 
   0   8   7      355.02      358.86      7.91 o 
   1   8   7       36.79       35.43      2.31 o 
   2   8   7      593.67      579.88     12.51 o 
   3   8   7        0.08        3.92      2.01 o 
   4   8   7        7.29       17.55      5.89 o 
  -4   9   7       28.43       32.97      7.13 o 
  -3   9   7       63.66       60.11      4.63 o 
  -2   9   7        8.14        9.13      2.01 o 
  -1   9   7       33.32       31.02      2.62 o 
   0   9   7       74.54       73.55      3.47 o 
   1   9   7      139.68      138.57      4.72 o 
   2   9   7       13.79       15.87      2.79 o 
   3   9   7      173.31      158.11      6.08 o 
   4   9   7       87.60       88.91      7.84 o 
  -4  10   7       20.15       24.86      5.33 o 
  -3  10   7      118.43      109.08      6.08 o 
  -2  10   7        5.59        5.82      2.25 o 
  -1  10   7       94.81      103.37      4.30 o 
   0  10   7       88.09       87.46      4.95 o 
   1  10   7       91.51       90.91      4.17 o 
   2  10   7        3.78        3.95      2.60 o 
   3  10   7       68.39       69.57      7.66 o 
   4  10   7        6.93        5.94      4.05 o 
  -3  11   7        1.47        3.75      3.12 o 
  -2  11   7       14.53       13.34      2.71 o 
  -1  11   7        9.27       15.90      5.09 o 
   0  11   7        3.92        3.37      2.00 o 
   1  11   7        3.31        2.02      1.91 o 
   2  11   7        3.10        4.51      2.64 o 
   3  11   7      183.28      183.33      8.64 o 
  -3  12   7        4.91        6.78      3.31 o 
  -2  12   7       19.93       24.65      3.46 o 
  -1  12   7      572.73      573.58     14.49 o 
   0  12   7      809.68      828.59     19.04 o 
   1  12   7        1.97        1.57      2.07 o 
   2  12   7       26.15       33.35      5.13 o 
   3  12   7       10.09       15.63      5.41 o 
  -3  13   7      226.94      231.80     13.34 o 
  -2  13   7      158.64      149.37      7.85 o 
  -1  13   7       93.24       89.11      5.23 o 
   0  13   7      159.63      136.84      8.25 o 
   1  13   7       66.98       72.90      6.76 o 
   2  13   7      133.19      120.63      8.88 o 
  -2  14   7        0.03        6.44      4.84 o 
  -1  14   7       91.27       81.38      6.28 o 
   0  14   7        1.55        5.72      3.22 o 
   1  14   7        5.12        4.10      3.49 o 
   2  14   7       53.43       52.76      8.88 o 
  -1  15   7       13.26       27.82      4.80 o 
   0  15   7       67.78       60.75      7.51 o 
  -5   0   8        6.89        7.77      6.01 o 
  -4   0   8        5.55        5.16      2.69 o 
  -3   0   8      301.68      273.56     17.23 o 
  -2   0   8      748.50      789.19     16.02 o 
  -1   0   8      464.10      430.35      8.99 o 
   0   0   8     2320.91     2207.38     32.56 o 
   1   0   8      500.41      456.98     16.37 o 
   2   0   8      136.40      121.44      5.36 o 
   3   0   8     2018.08     1905.66     59.30 o 
   4   0   8       86.01       90.80      6.53 o 
   5   0   8        3.47        3.24      6.56 o 
  -5   1   8       83.27       89.11      6.55 o 
  -4   1   8      160.85      162.35      7.27 o 
  -3   1   8       19.02       22.50      2.62 o 
  -2   1   8        1.28        3.75      1.07 o 
  -1   1   8      577.97      621.72      8.65 o 
   0   1   8       37.37       26.23      1.08 o 
   1   1   8      793.41      820.82     17.96 o 
   2   1   8       28.83       24.09      1.71 o 
   3   1   8      128.55      117.78      4.45 o 
   4   1   8       54.31       52.58      8.25 o 
   5   1   8       11.36       11.66      6.47 o 
  -5   2   8       16.53       12.52      3.78 o 
  -4   2   8      195.98      199.16      8.08 o 
  -3   2   8      556.34      540.74     10.84 o 
  -2   2   8      295.93      295.03      5.35 o 
  -1   2   8        0.27        3.02      1.46 o 
   0   2   8     1253.03     1300.04     20.22 o 
   1   2   8      212.64      215.05      9.64 o 
   2   2   8       59.69       56.99      2.55 o 
   3   2   8       91.83      100.41      4.48 o 
   4   2   8       20.99       30.97      3.25 o 
   5   2   8        6.54       11.10      6.28 o 
  -5   3   8       89.50       77.58      6.29 o 
  -4   3   8       15.66       13.64      3.18 o 
  -3   3   8      334.96      316.94      7.72 o 
  -2   3   8      386.00      390.10      6.54 o 
  -1   3   8      125.70      124.09      2.83 o 
   0   3   8       13.55       19.67      1.78 o 
   1   3   8      107.64      110.44      4.38 o 
   2   3   8       81.55       83.83      3.45 o 
   3   3   8      181.55      179.94      7.48 o 
   4   3   8       65.02       65.45      4.06 o 
   5   3   8        9.35        5.22      4.99 o 
  -5   4   8       33.44       34.00      4.51 o 
  -4   4   8       86.08       83.10      5.60 o 
  -3   4   8     1679.53     1660.55     30.35 o 
  -2   4   8      678.21      678.79     10.83 o 
  -1   4   8        0.01       -1.07      1.07 o 
   0   4   8      310.52      299.09      4.62 o 
   1   4   8      160.88      150.53      3.90 o 
   2   4   8       84.88       86.60      3.39 o 
   3   4   8       64.73       60.45      3.18 o 
   4   4   8       12.38       17.85      2.75 o 
   5   4   8        0.45        0.68      4.46 o 
  -5   5   8       45.77       49.90      5.18 o 
  -4   5   8       35.67       32.02      3.95 o 
  -3   5   8      154.26      139.72      4.84 o 
  -2   5   8       11.07       11.92      2.44 o 
  -1   5   8        0.69        0.97      1.10 o 
   0   5   8        9.23        7.39      1.05 o 
   1   5   8     2307.31     2359.11     36.89 o 
   2   5   8      105.62      108.71      4.03 o 
   3   5   8       72.97       71.32      3.46 o 
   4   5   8       15.40       22.33      3.03 o 
  -5   6   8        3.50        7.49      3.90 o 
  -4   6   8        7.07        4.75      2.48 o 
  -3   6   8       63.96       69.27      3.48 o 
  -2   6   8      127.09      130.69      3.70 o 
  -1   6   8      100.52       92.02      2.80 o 
   0   6   8     1576.69     1581.45     21.13 o 
   1   6   8      332.59      333.20      5.68 o 
   2   6   8      447.07      448.00     11.75 o 
   3   6   8      225.78      230.88      8.42 o 
   4   6   8      205.37      209.80      7.80 o 
  -4   7   8       80.75       80.93      5.35 o 
  -3   7   8       40.25       45.37      6.07 o 
  -2   7   8      349.87      332.99      6.90 o 
  -1   7   8        4.25        6.57      1.92 o 
   0   7   8       47.76       52.73      2.16 o 
   1   7   8       74.01       72.91      3.35 o 
   2   7   8       11.68       14.86      2.31 o 
   3   7   8        8.68       13.49      2.88 o 
   4   7   8       10.41       11.36      3.04 o 
  -4   8   8        6.03        2.58      3.54 o 
  -3   8   8       10.31       13.19      3.38 o 
  -2   8   8      173.81      190.52      5.70 o 
  -1   8   8      554.20      552.56     12.06 o 
   0   8   8      430.48      432.69      9.55 o 
   1   8   8       11.31       14.48      1.56 o 
   2   8   8        5.15        5.61      2.03 o 
   3   8   8      209.98      208.23      7.58 o 
   4   8   8      104.50      110.42      7.06 o 
  -4   9   8       37.03       44.62      5.95 o 
  -3   9   8       70.52       75.02      5.14 o 
  -2   9   8      127.37      126.95      4.86 o 
  -1   9   8      462.30      432.03     10.45 o 
   0   9   8      143.90      149.30      5.27 o 
   1   9   8       12.17       20.76      3.06 o 
   2   9   8       13.30       19.41      2.62 o 
   3   9   8        8.52       18.81      3.59 o 
   4   9   8        4.71        6.40      3.92 o 
  -4  10   8      114.62      111.95     12.98 o 
  -3  10   8      225.98      218.80      9.25 o 
  -2  10   8      658.28      620.95     20.02 o 
  -1  10   8        2.80        1.17      2.02 o 
   0  10   8        9.07        8.27      3.07 o 
   1  10   8       48.53       44.18      3.30 o 
   2  10   8        6.65       12.22      3.00 o 
   3  10   8        1.68        9.22      6.21 o 
  -3  11   8       29.97       29.99      4.27 o 
  -2  11   8       85.17      103.02      6.66 o 
  -1  11   8       13.51       17.25      2.83 o 
   0  11   8        5.89       11.76      2.51 o 
   1  11   8      227.08      217.43      8.45 o 
   2  11   8      374.47      378.64     12.87 o 
   3  11   8       17.57       21.09      5.39 o 
  -3  12   8       19.31       21.25      4.59 o 
  -2  12   8       39.85       39.80      4.64 o 
  -1  12   8       66.45       69.26      4.21 o 
   0  12   8      113.88      121.97      5.65 o 
   1  12   8       87.46       85.18      5.75 o 
   2  12   8       18.11       10.92      5.15 o 
   3  12   8        6.89        8.83      4.78 o 
  -2  13   8       51.20       58.39      6.67 o 
  -1  13   8        0.46        0.47      2.61 o 
   0  13   8        0.91        4.73      3.21 o 
   1  13   8      236.18      249.95     12.91 o 
   2  13   8       53.36       48.52      6.62 o 
  -2  14   8       62.40       65.97      7.51 o 
  -1  14   8       22.37       26.50      4.69 o 
   0  14   8      109.53      119.31      8.98 o 
   1  14   8       10.97       15.28      6.21 o 
  -5   1   9        0.62        3.05      3.18 o 
  -4   1   9      121.77      127.66      6.73 o 
  -3   1   9      668.33      659.89     16.43 o 
  -2   1   9       25.72       28.12      1.89 o 
  -1   1   9      208.39      210.37      3.97 o 
   0   1   9        0.05        2.97      1.31 o 
   1   1   9       35.58       34.45      1.85 o 
   2   1   9      236.42      228.49      6.60 o 
   3   1   9       38.80       37.37      4.47 o 
   4   1   9        1.63        1.65      2.75 o 
   5   1   9       57.92       67.36      8.87 o 
  -5   2   9       33.72       40.57      5.00 o 
  -4   2   9       77.72       94.78      5.85 o 
  -3   2   9      153.86      150.34      4.85 o 
  -2   2   9      371.28      356.68      6.63 o 
  -1   2   9       32.43       35.57      1.70 o 
   0   2   9      164.93      150.37      4.79 o 
   1   2   9      613.88      608.94     16.16 o 
   2   2   9      723.77      737.82     13.43 o 
   3   2   9       28.02       26.25      2.94 o 
   4   2   9       24.54       27.62      3.72 o 
   5   2   9        0.72       -2.49      4.97 o 
  -5   3   9       83.08       82.22      6.57 o 
  -4   3   9      274.32      293.42     13.29 o 
  -3   3   9        4.73        3.41      1.67 o 
  -2   3   9       27.28       26.93      2.31 o 
  -1   3   9     3147.00     3115.15     40.82 o 
   0   3   9     2511.96     2508.12     29.33 o 
   1   3   9       47.57       54.04      2.89 o 
   2   3   9       53.96       49.04      2.47 o 
   3   3   9      801.82      760.59     17.65 o 
   4   3   9        0.85        0.13      2.47 o 
  -5   4   9       35.33       35.98      6.75 o 
  -4   4   9       61.55       63.42      5.40 o 
  -3   4   9       71.19       75.73      3.80 o 
  -2   4   9      280.90      281.35      5.81 o 
  -1   4   9       68.63       75.73      2.47 o 
   0   4   9        0.40        0.47      0.79 o 
   1   4   9        2.98        4.22      1.37 o 
   2   4   9       57.03       60.33      3.52 o 
   3   4   9       56.51       58.55      3.63 o 
   4   4   9        0.17        2.91      2.67 o 
  -5   5   9        9.62       10.41      3.96 o 
  -4   5   9      230.52      228.94      9.59 o 
  -3   5   9       50.71       45.07      3.01 o 
  -2   5   9       26.74       27.59      2.10 o 
  -1   5   9      683.95      671.61     10.82 o 
   0   5   9      169.34      152.93      3.31 o 
   1   5   9        3.02        5.77      1.71 o 
   2   5   9      305.41      300.75      7.53 o 
   3   5   9      131.96      138.43      5.33 o 
   4   5   9        2.62        3.47      2.81 o 
  -4   6   9       96.51       87.01      5.82 o 
  -3   6   9       10.64       14.50      3.95 o 
  -2   6   9        5.71       10.32      1.57 o 
  -1   6   9        6.94       12.71      2.70 o 
   0   6   9       14.62       14.21      1.54 o 
   1   6   9       16.86       20.27      2.14 o 
   2   6   9        1.43        2.38      1.57 o 
   3   6   9      122.71      123.44      5.38 o 
   4   6   9        2.52        0.89      2.65 o 
  -4   7   9       93.25      101.07      7.97 o 
  -3   7   9      305.27      294.99      8.48 o 
  -2   7   9       16.91       20.38      1.96 o 
  -1   7   9      153.81      158.89      4.01 o 
   0   7   9       14.84       16.52      1.49 o 
   1   7   9      163.83      161.57      4.75 o 
   2   7   9       84.58       89.43      5.14 o 
   3   7   9        1.00        4.91      2.27 o 
   4   7   9       23.63       19.14      4.37 o 
  -4   8   9       47.17       46.71      6.05 o 
  -3   8   9      290.84      281.96     10.18 o 
  -2   8   9       73.30       78.06      3.79 o 
  -1   8   9      595.15      574.62     12.81 o 
   0   8   9      724.98      718.29     14.23 o 
   1   8   9      262.84      252.96      6.45 o 
   2   8   9      368.50      374.88     15.73 o 
   3   8   9        0.87       -0.39      2.14 o 
   4   8   9        1.25        4.09      4.66 o 
  -4   9   9      108.92      102.02      8.72 o 
  -3   9   9       12.35       22.78      3.82 o 
  -2   9   9        4.93        5.91      2.25 o 
  -1   9   9      445.77      464.83     11.33 o 
   0   9   9      382.78      374.69      9.10 o 
   1   9   9      113.32      123.34      5.76 o 
   2   9   9      425.28      402.33     12.74 o 
   3   9   9        2.02        1.16      3.18 o 
  -3  10   9       69.76       87.60      5.90 o 
  -2  10   9      163.82      151.74      6.17 o 
  -1  10   9       15.91       17.04      2.39 o 
   0  10   9       66.56       65.67      3.74 o 
   1  10   9       77.79       85.44      5.05 o 
   2  10   9       74.40       68.65      5.30 o 
   3  10   9       15.00       20.41      4.16 o 
  -3  11   9       22.27       25.52      4.51 o 
  -2  11   9      136.20      130.69      5.74 o 
  -1  11   9      318.41      320.28      9.56 o 
   0  11   9      184.62      189.62      6.58 o 
   1  11   9       10.18       12.91      2.78 o 
   2  11   9       69.33       67.28      5.61 o 
   3  11   9      151.70      148.16      8.98 o 
  -3  12   9        2.45       -0.46      2.93 o 
  -2  12   9       13.61       13.58      3.26 o 
  -1  12   9        1.43        1.04      2.18 o 
   0  12   9        1.22        2.11      2.51 o 
   1  12   9        0.01       -2.83      2.83 o 
   2  12   9       29.89       25.97      5.13 o 
  -2  13   9       21.61       23.27      5.17 o 
  -1  13   9       11.96       12.13      3.66 o 
   0  13   9        1.19       -0.02      3.64 o 
   1  13   9       72.60       62.54      6.96 o 
   2  13   9       24.46       40.87      6.39 o 
  -1  14   9       55.91       66.18     11.39 o 
   0  14   9       87.10       98.19      9.76 o 
   1  14   9       51.59       63.72      8.33 o 
  -5   0  10      182.10      171.38     13.67 o 
  -4   0  10      442.79      427.82     27.65 o 
  -3   0  10      165.17      154.07     10.32 o 
  -2   0  10     1165.44     1154.13     25.45 o 
  -1   0  10     1316.10     1321.94     26.58 o 
   0   0  10     1001.78      986.93     18.10 o 
   1   0  10       15.19       20.19      3.52 o 
   2   0  10      303.86      295.71     12.79 o 
   3   0  10       18.12       24.32      5.51 o 
   4   0  10        8.79       15.35      4.83 o 
  -5   1  10        0.06        5.13      3.56 o 
  -4   1  10        0.37       -0.55      2.50 o 
  -3   1  10      217.60      209.69      7.46 o 
  -2   1  10      232.77      231.99      4.94 o 
  -1   1  10       81.25       85.87      2.74 o 
   0   1  10       97.76      104.17      2.56 o 
   1   1  10      178.87      177.91      4.08 o 
   2   1  10       35.63       36.99      3.32 o 
   3   1  10        8.73       15.86      6.80 o 
   4   1  10      137.48      138.48      7.40 o 
  -5   2  10       70.54       68.21      5.77 o 
  -4   2  10      216.58      202.56      9.50 o 
  -3   2  10      325.74      298.78      7.74 o 
  -2   2  10        0.75        0.61      1.14 o 
  -1   2  10     1084.61     1099.53     16.25 o 
   0   2  10       42.86       42.56      1.58 o 
   1   2  10      556.68      560.69      9.92 o 
   2   2  10      531.25      518.32     15.46 o 
   3   2  10       33.01       32.18      5.30 o 
   4   2  10        8.32        4.64      3.10 o 
  -5   3  10       37.47       50.42      5.73 o 
  -4   3  10        0.40        0.44      2.75 o 
  -3   3  10        7.56        7.27      1.93 o 
  -2   3  10       42.10       42.56      2.92 o 
  -1   3  10      119.70      128.08      3.45 o 
   0   3  10        0.37       -0.42      1.28 o 
   1   3  10       13.41       14.81      1.65 o 
   2   3  10        0.79        0.05      1.42 o 
   3   3  10       43.60       40.91      3.98 o 
   4   3  10       24.56       31.81      4.98 o 
  -5   4  10       26.32       17.59      4.71 o 
  -4   4  10       10.69       18.73      3.61 o 
  -3   4  10       12.50       16.56      2.28 o 
  -2   4  10      283.34      275.16      6.01 o 
  -1   4  10       20.04       24.58      1.86 o 
   0   4  10      496.79      484.89      9.36 o 
   1   4  10      267.73      265.23      6.40 o 
   2   4  10      530.46      525.38     11.31 o 
   3   4  10       49.26       49.08      3.47 o 
   4   4  10      166.32      157.26      8.34 o 
  -4   5  10       12.60       16.09      3.62 o 
  -3   5  10      314.11      305.39      8.35 o 
  -2   5  10      972.61      988.57     17.09 o 
  -1   5  10        0.06       -1.20      1.33 o 
   0   5  10        1.82        1.79      1.06 o 
   1   5  10      287.53      282.60      6.88 o 
   2   5  10        8.49       10.31      2.60 o 
   3   5  10       44.83       33.77      4.34 o 
   4   5  10        4.11        4.42      3.23 o 
  -4   6  10      153.98      153.10     15.02 o 
  -3   6  10      110.01      110.17      4.71 o 
  -2   6  10      367.30      370.46     10.19 o 
  -1   6  10     1121.47     1106.34     18.06 o 
   0   6  10       98.35      101.92      3.76 o 
   1   6  10        3.90        2.65      1.72 o 
   2   6  10      117.91      108.03      4.53 o 
   3   6  10       10.78       13.72      2.88 o 
   4   6  10        3.26        2.98      3.52 o 
  -4   7  10        3.32       -0.86      3.43 o 
  -3   7  10       18.86       18.16      2.42 o 
  -2   7  10       58.64       56.52      2.78 o 
  -1   7  10      427.20      421.95      8.35 o 
   0   7  10        4.15        3.39      1.28 o 
   1   7  10       19.65       17.14      2.10 o 
   2   7  10       45.93       44.15      3.10 o 
   3   7  10      150.70      147.10      6.51 o 
   4   7  10       13.47       16.76      4.98 o 
  -4   8  10      205.06      204.07     12.00 o 
  -3   8  10        0.21        1.13      2.62 o 
  -2   8  10      405.67      379.81     10.01 o 
  -1   8  10      188.57      196.08      6.19 o 
   0   8  10      142.91      132.35      5.46 o 
   1   8  10       65.10       66.59      3.48 o 
   2   8  10       62.18       70.30      5.97 o 
   3   8  10       26.35       23.58      3.25 o 
  -4   9  10       40.18       51.66      7.57 o 
  -3   9  10       33.95       39.77      4.60 o 
  -2   9  10       57.95       68.95      4.04 o 
  -1   9  10       27.35       26.23      2.83 o 
   0   9  10      256.34      276.96      9.28 o 
   1   9  10        4.67        7.47      3.34 o 
   2   9  10      134.40      132.31      6.42 o 
   3   9  10       43.43       47.04      5.05 o 
  -3  10  10       11.27        8.68      3.38 o 
  -2  10  10       43.51       34.67      3.52 o 
  -1  10  10        0.15        0.12      2.37 o 
   0  10  10      168.72      165.47      7.28 o 
   1  10  10      375.38      376.39     12.08 o 
   2  10  10       15.40       21.65      3.53 o 
   3  10  10      101.16       95.02      6.77 o 
  -3  11  10      234.86      250.66     11.92 o 
  -2  11  10      179.87      180.02      7.20 o 
  -1  11  10        0.80        0.01      2.07 o 
   0  11  10       30.56       32.44      3.97 o 
   1  11  10      139.37      143.66     10.56 o 
   2  11  10        8.41        4.17      3.07 o 
  -2  12  10       66.62       74.00      6.99 o 
  -1  12  10       45.20       48.60      4.78 o 
   0  12  10        0.07       -2.51      3.35 o 
   1  12  10        8.44        8.96      3.39 o 
   2  12  10       20.65       16.37      5.19 o 
  -2  13  10       36.20       46.04      8.44 o 
  -1  13  10        1.32        2.59      3.67 o 
   0  13  10      127.93      131.42      9.53 o 
   1  13  10       99.55      101.94      8.58 o 
   0  14  10      146.60      154.36     10.71 o 
  -5   1  11       55.29       45.58      5.56 o 
  -4   1  11       73.44       70.94      5.52 o 
  -3   1  11      160.97      174.97      6.94 o 
  -2   1  11      986.88      954.99     16.09 o 
  -1   1  11       12.63       15.12      1.71 o 
   0   1  11      306.90      290.69      4.91 o 
   1   1  11      654.11      653.86     15.44 o 
   2   1  11      384.22      384.90     11.34 o 
   3   1  11        0.06        0.09      2.19 o 
   4   1  11      180.24      168.88      8.70 o 
  -5   2  11       16.03       17.32      4.42 o 
  -4   2  11       33.44       37.02      4.45 o 
  -3   2  11       28.75       37.00      2.78 o 
  -2   2  11      521.78      526.83      9.95 o 
  -1   2  11       95.85      103.24      3.95 o 
   0   2  11        0.09        0.58      1.58 o 
   1   2  11      317.76      324.72      6.94 o 
   2   2  11       63.19       66.40      5.00 o 
   3   2  11       22.21       31.71      3.80 o 
   4   2  11       38.24       35.29      4.76 o 
  -4   3  11      339.38      324.81     12.13 o 
  -3   3  11       36.08       40.96      3.19 o 
  -2   3  11      434.16      458.32     21.82 o 
  -1   3  11        4.68        4.32      1.36 o 
   0   3  11       35.99       39.89      2.76 o 
   1   3  11      284.42      283.75      6.74 o 
   2   3  11      167.66      153.32      9.82 o 
   3   3  11       85.75       82.01      5.44 o 
   4   3  11       68.02       69.69      5.96 o 
  -4   4  11       20.51       24.50      5.14 o 
  -3   4  11       34.99       30.21      4.17 o 
  -2   4  11       27.97       33.47      2.38 o 
  -1   4  11      202.68      203.56      5.82 o 
   0   4  11      103.44      104.09      5.14 o 
   1   4  11      117.83      116.82      4.27 o 
   2   4  11      179.96      168.90      7.09 o 
   3   4  11        0.55       -2.01      2.55 o 
   4   4  11       56.92       41.93      4.57 o 
  -4   5  11        5.42        4.91      3.34 o 
  -3   5  11       85.29       76.60      4.21 o 
  -2   5  11      298.93      295.75      6.78 o 
  -1   5  11      121.26      118.91      3.65 o 
   0   5  11      134.83      130.89      4.51 o 
   1   5  11      250.66      253.64      7.59 o 
   2   5  11       14.81       18.96      3.52 o 
   3   5  11        8.29        5.65      2.93 o 
   4   5  11       36.12       36.38      4.92 o 
  -4   6  11        1.69       -2.99      4.06 o 
  -3   6  11        0.01        0.16      1.94 o 
  -2   6  11      141.21      136.15      4.42 o 
  -1   6  11      228.33      217.84      5.27 o 
   0   6  11      152.73      148.62      4.87 o 
   1   6  11        6.26        6.95      1.84 o 
   2   6  11      101.09      108.55      4.60 o 
   3   6  11       53.38       66.31      5.22 o 
   4   6  11       12.41        6.38      3.61 o 
  -4   7  11      111.07      114.54     13.32 o 
  -3   7  11      182.94      179.14      7.92 o 
  -2   7  11      418.67      402.85      8.93 o 
  -1   7  11       15.91       17.20      2.39 o 
   0   7  11      139.54      136.93      4.65 o 
   1   7  11      784.45      748.20     16.12 o 
   2   7  11      270.67      270.54      9.92 o 
   3   7  11        6.71       10.35      3.84 o 
  -4   8  11       73.88       73.69      7.60 o 
  -3   8  11       88.91       88.96      5.53 o 
  -2   8  11      101.43      100.22      4.39 o 
  -1   8  11        3.63        4.59      2.08 o 
   0   8  11        5.57        6.74      2.41 o 
   1   8  11       35.99       39.24      3.80 o 
   2   8  11       99.57       94.47      4.91 o 
   3   8  11       71.18       60.55     10.15 o 
  -3   9  11       23.38       35.94      4.22 o 
  -2   9  11        1.22        4.70      2.26 o 
  -1   9  11      299.37      270.00      8.35 o 
   0   9  11      303.26      309.96     10.75 o 
   1   9  11       17.70       15.83      3.17 o 
   2   9  11       14.60       20.85      3.71 o 
   3   9  11       37.70       52.21      8.58 o 
  -3  10  11       41.15       40.89      4.90 o 
  -2  10  11        2.03        2.62      2.35 o 
  -1  10  11       37.34       43.73      3.57 o 
   0  10  11       37.46       45.77      4.38 o 
   1  10  11        9.37       12.76      5.44 o 
   2  10  11        0.58        2.53      3.34 o 
   3  10  11       55.49       64.03     10.15 o 
  -3  11  11        9.75        4.13      3.52 o 
  -2  11  11       12.85       10.06      3.40 o 
  -1  11  11       82.76       79.95      5.65 o 
   0  11  11        0.68        2.10      2.68 o 
   1  11  11        4.31        4.14      3.07 o 
   2  11  11        5.15        8.22      3.58 o 
  -2  12  11       23.20       19.75      5.03 o 
  -1  12  11      498.83      485.37     16.94 o 
   0  12  11       46.78       49.23      4.75 o 
   1  12  11       14.62       15.39      3.95 o 
   2  12  11       39.73       38.67     10.72 o 
  -1  13  11        2.51        6.57      4.26 o 
   0  13  11       35.68       29.58      5.80 o 
   1  13  11      100.10      116.27      9.58 o 
  -4   0  12       13.68       16.47      5.08 o 
  -3   0  12        3.52        6.00      3.64 o 
  -2   0  12       27.92       33.29      3.44 o 
  -1   0  12      514.23      505.30     14.03 o 
   0   0  12      467.06      463.43     17.25 o 
   1   0  12        7.00       12.83      3.70 o 
   2   0  12      208.71      226.53     12.09 o 
   3   0  12      364.25      378.34     26.10 o 
   4   0  12        7.80       15.09      4.71 o 
  -4   1  12        7.60       11.08      3.50 o 
  -3   1  12        6.80        7.86      2.71 o 
  -2   1  12        0.28        0.48      1.76 o 
  -1   1  12      259.82      249.97      6.46 o 
   0   1  12      190.85      192.29      5.11 o 
   1   1  12       72.72       67.66      3.75 o 
   2   1  12        0.38        3.57      2.23 o 
   3   1  12        3.74        6.10      2.90 o 
   4   1  12       28.28       28.87      4.70 o 
  -4   2  12       23.81       27.46      4.13 o 
  -3   2  12      386.31      383.62      9.98 o 
  -2   2  12      179.57      174.87      4.83 o 
  -1   2  12        0.62        1.70      1.34 o 
   0   2  12      701.70      694.08     13.57 o 
   1   2  12      136.31      130.01      5.74 o 
   2   2  12       12.92       11.30      2.85 o 
   3   2  12       20.98       28.46      3.87 o 
   4   2  12       43.24       47.35      5.64 o 
  -4   3  12       14.10       15.90      3.71 o 
  -3   3  12       32.98       24.87      2.79 o 
  -2   3  12      453.21      434.52      9.06 o 
  -1   3  12       56.68       54.95      3.25 o 
   0   3  12      214.92      208.16      6.22 o 
   1   3  12        9.84        9.35      1.88 o 
   2   3  12       47.52       56.11      4.34 o 
   3   3  12       22.52       20.95      3.73 o 
   4   3  12       33.77       27.98      5.30 o 
  -4   4  12      176.87      191.53      9.33 o 
  -3   4  12      716.01      733.11     17.59 o 
  -2   4  12       86.69       89.55      3.55 o 
  -1   4  12       43.63       43.27      2.34 o 
   0   4  12      463.25      442.61     10.18 o 
   1   4  12      466.58      440.30     16.58 o 
   2   4  12        9.03        8.32      2.74 o 
   3   4  12        6.72       16.33      5.50 o 
   4   4  12       23.29       19.50      4.00 o 
  -4   5  12        0.85        1.65      2.95 o 
  -3   5  12        4.44       10.94      2.68 o 
  -2   5  12        2.49        2.58      1.76 o 
  -1   5  12        3.76        3.91      1.46 o 
   0   5  12      423.81      422.06      9.99 o 
   1   5  12      173.29      188.56      6.49 o 
   2   5  12       13.15        9.65      2.16 o 
   3   5  12        0.44       -1.41      2.68 o 
   4   5  12       33.58       36.19      5.97 o 
  -4   6  12       13.28       29.04      8.45 o 
  -3   6  12       16.93       17.99      2.84 o 
  -2   6  12       12.02       17.23      2.53 o 
  -1   6  12      222.23      221.83      5.70 o 
   0   6  12      427.22      421.82     10.50 o 
   1   6  12        7.43       15.82      3.30 o 
   2   6  12       86.80       94.72      4.43 o 
   3   6  12      112.78      108.43      7.36 o 
  -4   7  12       48.65       54.92      6.16 o 
  -3   7  12        0.28       -1.94      2.39 o 
  -2   7  12       70.08       77.29      5.22 o 
  -1   7  12        0.04       -0.30      1.59 o 
   0   7  12      193.38      185.16      5.81 o 
   1   7  12       48.31       46.74      3.36 o 
   2   7  12        0.04       -2.12      2.12 o 
   3   7  12       33.99       29.86      4.32 o 
  -3   8  12      121.86      111.58     10.39 o 
  -2   8  12       13.12       14.97      3.97 o 
  -1   8  12      222.45      212.23      8.23 o 
   0   8  12        3.66        2.14      2.46 o 
   1   8  12       62.94       67.57      4.86 o 
   2   8  12        8.14       10.85      3.20 o 
   3   8  12      237.39      233.07     14.48 o 
  -3   9  12        8.73       13.21      3.83 o 
  -2   9  12      244.36      240.79      8.21 o 
  -1   9  12      128.74      131.67      9.65 o 
   0   9  12      269.04      263.67     10.04 o 
   1   9  12        8.94       13.39      4.25 o 
   2   9  12        5.67        3.68      2.96 o 
   3   9  12       35.25       39.02      6.36 o 
  -3  10  12      166.67      151.89     10.23 o 
  -2  10  12      139.06      135.04     12.15 o 
  -1  10  12        5.37       12.18      3.33 o 
   0  10  12       80.63       85.60      6.13 o 
   1  10  12      152.95      163.13      8.04 o 
   2  10  12       18.18       10.54      3.55 o 
  -2  11  12       33.51       28.20      5.73 o 
  -1  11  12       40.88       37.56      4.61 o 
   0  11  12      101.53      116.95      8.49 o 
   1  11  12       78.55       96.08      6.66 o 
   2  11  12       73.67       63.71      6.10 o 
  -1  12  12       60.39       63.94      7.79 o 
   0  12  12       45.34       42.45      5.18 o 
   1  12  12       19.00       16.22      4.24 o 
  -4   1  13      227.61      237.28     10.42 o 
  -3   1  13      244.32      245.97      9.44 o 
  -2   1  13        1.10        1.70      1.64 o 
  -1   1  13       10.40        9.50      1.55 o 
   0   1  13      251.16      257.39      8.48 o 
   1   1  13        1.44       -0.42      2.36 o 
   2   1  13       84.07       84.84      5.56 o 
   3   1  13       54.33       59.43      5.33 o 
   4   1  13       18.67       26.06      5.45 o 
  -4   2  13        3.50        9.99      4.18 o 
  -3   2  13      200.12      190.15      7.65 o 
  -2   2  13       21.60       27.49      2.43 o 
  -1   2  13      130.90      126.37      3.88 o 
   0   2  13       95.76       94.57      3.85 o 
   1   2  13      351.13      362.28     11.29 o 
   2   2  13        0.52        1.30      2.51 o 
   3   2  13       15.21       16.42      3.65 o 
   4   2  13        5.60        9.06      3.88 o 
  -4   3  13       60.22       64.49      6.75 o 
  -3   3  13       96.58       81.98      5.37 o 
  -2   3  13      527.26      516.78     10.92 o 
  -1   3  13      879.40      884.80     15.78 o 
   0   3  13      244.20      251.52      6.74 o 
   1   3  13        6.01        6.16      2.32 o 
   2   3  13      144.40      153.53      7.36 o 
   3   3  13      240.66      227.52      9.75 o 
  -4   4  13       21.28       25.87      4.44 o 
  -3   4  13       16.55       23.17      3.14 o 
  -2   4  13        0.32        0.66      1.51 o 
  -1   4  13      271.05      261.77      9.83 o 
   0   4  13       71.77       67.04      3.52 o 
   1   4  13       72.05       66.11      3.44 o 
   2   4  13        3.99       -1.63      2.84 o 
   3   4  13       14.81       19.35      3.96 o 
  -4   5  13       88.66       82.57      7.92 o 
  -3   5  13       26.57       29.90      3.15 o 
  -2   5  13        0.10        0.13      1.56 o 
  -1   5  13      277.24      268.62      7.66 o 
   0   5  13      182.02      177.25      7.83 o 
   1   5  13       22.48       18.53      3.19 o 
   2   5  13      121.12      120.72      8.19 o 
   3   5  13       41.74       41.57      4.84 o 
  -4   6  13        0.23        2.83      3.94 o 
  -3   6  13        4.29        7.56      2.53 o 
  -2   6  13       15.66       22.16      2.38 o 
  -1   6  13      197.94      181.62      6.26 o 
   0   6  13        1.35        0.02      1.69 o 
   1   6  13        5.18        5.56      2.00 o 
   2   6  13        0.72       -2.07      2.58 o 
   3   6  13        0.74        5.01      3.31 o 
  -3   7  13      149.36      160.02      8.40 o 
  -2   7  13      146.67      138.41      5.86 o 
  -1   7  13       14.19       15.08      4.68 o 
   0   7  13       66.31       60.71      3.57 o 
   1   7  13        4.96        9.93      2.35 o 
   2   7  13        0.02        0.49      2.42 o 
   3   7  13       29.85       24.86      5.49 o 
  -3   8  13      153.97      178.77     10.61 o 
  -2   8  13       63.20       60.83      5.35 o 
  -1   8  13        2.02        9.99      4.42 o 
   0   8  13      363.45      341.10     11.79 o 
   1   8  13       68.93       71.57      5.44 o 
   2   8  13       78.69       86.42      7.39 o 
   3   8  13        0.12        3.03      4.16 o 
  -3   9  13       34.69       35.10      7.43 o 
  -2   9  13       45.65       54.77      6.24 o 
  -1   9  13      292.55      299.80     11.35 o 
   0   9  13      102.65      105.77      6.27 o 
   1   9  13        1.26        2.71      3.27 o 
   2   9  13       80.24       91.03     14.23 o 
  -2  10  13       19.40       35.48      6.40 o 
  -1  10  13        2.11        2.44      2.92 o 
   0  10  13        1.49        5.30      3.30 o 
   1  10  13      129.58      126.95      7.93 o 
   2  10  13        7.85        7.06      5.85 o 
  -2  11  13       69.96       73.72      7.65 o 
  -1  11  13       91.16      102.41      7.32 o 
   0  11  13       64.26       66.42      5.97 o 
   1  11  13        5.72        7.60      3.91 o 
   0  12  13        0.76        2.41      4.59 o 
  -4   0  14      347.50      347.89     31.31 o 
  -3   0  14      144.84      141.12     10.01 o 
  -2   0  14      363.49      368.67     12.36 o 
  -1   0  14      723.97      694.93     24.53 o 
   0   0  14      151.52      124.28     19.82 o 
   1   0  14       66.65       72.02      6.94 o 
   2   0  14       19.19       32.04      7.88 o 
   3   0  14       77.32       71.27     16.50 o 
  -4   1  14       84.02       90.87      6.76 o 
  -3   1  14       28.21       26.63      3.81 o 
  -2   1  14       14.93       20.39      2.43 o 
  -1   1  14        0.32        0.96      1.51 o 
   0   1  14        0.07        2.61      2.29 o 
   1   1  14       15.87       19.87      3.35 o 
   2   1  14       63.62       67.43      6.47 o 
   3   1  14       25.73       32.68      4.63 o 
  -4   2  14       28.61       37.41      5.94 o 
  -3   2  14        7.94       14.06      3.85 o 
  -2   2  14       16.92       25.08      2.43 o 
  -1   2  14      743.67      750.99     17.68 o 
   0   2  14      176.26      171.41      7.01 o 
   1   2  14       48.21       56.48      4.52 o 
   2   2  14      154.10      155.33      7.64 o 
   3   2  14        0.42        0.39      2.58 o 
  -4   3  14        9.06       18.46      4.89 o 
  -3   3  14        2.84       13.66      4.80 o 
  -2   3  14        4.51        7.79      2.05 o 
  -1   3  14        2.01        5.39      2.42 o 
   0   3  14        2.88        0.14      1.64 o 
   1   3  14       18.48       26.16      3.57 o 
   2   3  14       19.47       22.62      3.82 o 
   3   3  14       28.58       21.43      4.71 o 
  -4   4  14       32.80       44.49      5.50 o 
  -3   4  14       52.03       46.59      5.84 o 
  -2   4  14       97.38       93.16      4.18 o 
  -1   4  14        0.04        1.17      1.81 o 
   0   4  14        1.44        3.86      2.44 o 
   1   4  14      129.14      132.66      6.48 o 
   2   4  14      292.72      286.38     11.24 o 
   3   4  14       29.52       34.69      4.85 o 
  -3   5  14      198.89      190.83      8.69 o 
  -2   5  14       27.43       40.34      3.18 o 
  -1   5  14        0.02       -2.04      2.04 o 
   0   5  14       94.90       87.63      4.30 o 
   1   5  14       43.18       43.66      4.21 o 
   2   5  14       71.05       69.94      5.50 o 
   3   5  14        5.51       14.48      4.10 o 
  -3   6  14       22.09       27.64      5.17 o 
  -2   6  14      203.21      198.14      7.46 o 
  -1   6  14      382.87      389.57     10.88 o 
   0   6  14       31.07       36.45      4.70 o 
   1   6  14        5.09        6.82      2.83 o 
   2   6  14       37.82       40.22      4.57 o 
   3   6  14       10.58        8.43      3.86 o 
  -3   7  14       42.69       44.46      7.82 o 
  -2   7  14        0.10        0.24      3.00 o 
  -1   7  14       33.22       38.69      4.01 o 
   0   7  14        0.02        6.19      5.46 o 
   1   7  14      152.15      146.88     16.58 o 
   2   7  14       26.10       29.30      4.73 o 
  -3   8  14       31.82       37.32      7.29 o 
  -2   8  14       83.07       85.23      7.29 o 
  -1   8  14      156.88      159.09      7.59 o 
   0   8  14       50.16       41.60      4.45 o 
   1   8  14       77.03       86.05      6.05 o 
   2   8  14       49.48       61.12      7.04 o 
  -2   9  14       36.02       39.25      6.93 o 
  -1   9  14       31.08       31.94      4.32 o 
   0   9  14       14.34       26.66      4.11 o 
   1   9  14        7.09        3.92      3.05 o 
   2   9  14       18.52       29.41      5.77 o 
  -2  10  14       16.74       15.90      5.03 o 
  -1  10  14       16.02       17.92      4.12 o 
   0  10  14        0.05        1.56      3.33 o 
   1  10  14      126.42      114.18      9.13 o 
  -1  11  14        4.86        9.51      5.99 o 
   0  11  14       84.83       78.01      6.73 o 
  -3   1  15       90.72       88.09      6.01 o 
  -2   1  15      202.38      196.92      7.62 o 
  -1   1  15        2.29       -1.00      2.86 o 
   0   1  15      135.95      143.46      7.06 o 
   1   1  15      483.57      485.09     15.62 o 
   2   1  15       39.42       47.38      4.88 o 
   3   1  15       33.49       28.10      4.83 o 
  -3   2  15       56.87       66.40      5.69 o 
  -2   2  15      108.90      113.53      4.50 o 
  -1   2  15        7.35       11.71      2.91 o 
   0   2  15      136.96      148.11     11.42 o 
   1   2  15       64.40       66.76      5.18 o 
   2   2  15       45.38       49.51      5.02 o 
   3   2  15        0.09        3.15      3.46 o 
  -3   3  15       23.46       28.70      4.34 o 
  -2   3  15      207.90      218.51      7.64 o 
  -1   3  15       35.94       41.61      3.31 o 
   0   3  15       42.48       51.54      4.65 o 
   1   3  15       48.64       43.40      4.41 o 
   2   3  15        1.02       -1.91      2.87 o 
   3   3  15        1.24        1.02      3.20 o 
  -3   4  15        0.11        0.55      3.74 o 
  -2   4  15        0.21        4.41      3.88 o 
  -1   4  15      178.25      166.13      6.37 o 
   0   4  15       35.49       43.06      4.58 o 
   1   4  15       13.63       11.01      3.39 o 
   2   4  15       15.44       24.04      5.56 o 
   3   4  15        3.76        1.88      3.31 o 
  -3   5  15      104.86      112.72     10.73 o 
  -2   5  15      189.92      184.12      6.97 o 
  -1   5  15       29.11       29.62      2.95 o 
   0   5  15       42.86       56.73      4.71 o 
   1   5  15       95.42       98.77      5.81 o 
   2   5  15       29.14       42.81      4.89 o 
  -3   6  15        0.38        6.19      9.20 o 
  -2   6  15       51.70       54.71      6.80 o 
  -1   6  15       59.04       59.76      3.99 o 
   0   6  15       30.09       31.84      3.34 o 
   1   6  15        5.73        9.86      3.15 o 
   2   6  15       60.39       63.66      6.16 o 
  -3   7  15       44.34       41.74     10.86 o 
  -2   7  15       99.67      110.36      8.29 o 
  -1   7  15        0.49       -1.22      2.56 o 
   0   7  15      177.01      166.13      8.03 o 
   1   7  15      355.81      337.72     15.93 o 
   2   7  15        3.68       17.44      5.10 o 
  -2   8  15       55.05       64.70     10.11 o 
  -1   8  15       18.85       25.10      6.18 o 
   0   8  15       11.79        7.83      3.32 o 
   1   8  15       17.48        8.91      4.42 o 
   2   8  15        0.02        1.82      3.94 o 
  -2   9  15       65.44       55.09      6.91 o 
  -1   9  15       25.98       32.37      6.75 o 
   0   9  15       82.44       73.78      6.72 o 
   1   9  15       38.66       28.69      5.87 o 
  -1  10  15       51.13       48.43      5.91 o 
   0  10  15       45.20       55.06      6.80 o 
  -3   0  16       60.38       55.28      8.30 o 
  -2   0  16        4.04        6.85      4.71 o 
  -1   0  16       70.31       66.23      7.19 o 
   0   0  16       10.00       11.65      5.95 o 
   1   0  16       60.14       69.54      7.99 o 
   2   0  16       64.39       66.35      8.29 o 
  -3   1  16        5.28        4.60      3.72 o 
  -2   1  16       64.62       68.26      4.43 o 
  -1   1  16      209.33      198.75      8.49 o 
   0   1  16        4.78        3.04      2.86 o 
   1   1  16       18.65       24.75      3.65 o 
   2   1  16       15.82       15.39      5.30 o 
  -3   2  16      244.52      258.59     13.00 o 
  -2   2  16      103.43      105.92      5.46 o 
  -1   2  16       45.28       52.21      4.72 o 
   0   2  16      266.03      271.35     10.89 o 
   1   2  16       17.49       27.51      4.19 o 
   2   2  16        3.29        1.90      3.51 o 
  -3   3  16        6.10       10.20      4.48 o 
  -2   3  16       35.92       32.85      4.05 o 
  -1   3  16        0.27       -3.19      3.19 o 
   0   3  16      135.43      138.05      7.46 o 
   1   3  16       68.77       67.01      5.63 o 
   2   3  16        5.45        7.54      3.52 o 
  -3   4  16      117.12      111.16      8.39 o 
  -2   4  16      175.47      164.68      7.00 o 
  -1   4  16       42.92       43.93      4.34 o 
   0   4  16      371.37      359.08     13.85 o 
   1   4  16      113.82      114.57      6.92 o 
   2   4  16        0.73        2.43      3.76 o 
  -3   5  16        5.84        9.17      5.56 o 
  -2   5  16        9.94        9.63      3.42 o 
  -1   5  16       66.51       66.71      6.33 o 
   0   5  16        0.01        0.68      3.74 o 
   1   5  16       32.43       36.48      4.83 o 
   2   5  16        0.01        2.19      3.18 o 
  -2   6  16        1.29        0.17      3.09 o 
  -1   6  16        7.73        9.16      3.26 o 
   0   6  16       37.37       43.33      6.30 o 
   1   6  16        1.62       -0.13      3.26 o 
   2   6  16       13.48       22.83      8.06 o 
  -2   7  16       16.16       26.07      7.34 o 
  -1   7  16       43.30       52.40      7.25 o 
   0   7  16       37.37       39.36      5.95 o 
   1   7  16       36.83       41.34      6.41 o 
  -1   8  16        6.75        7.64      4.20 o 
   0   8  16       20.24       24.14      5.17 o 
   1   8  16       53.30       50.44      7.05 o 
   0   9  16       22.81       23.24      5.72 o 
  -3   1  17      157.05      183.78     13.95 o 
  -2   1  17        0.20       -0.97      2.63 o 
  -1   1  17       42.16       47.29      4.32 o 
   0   1  17      231.54      237.58     10.39 o 
   1   1  17       10.20       14.39      3.96 o 
   2   1  17       15.29       20.03      4.54 o 
  -3   2  17        6.10        4.20      5.08 o 
  -2   2  17       46.10       47.23      5.76 o 
  -1   2  17        3.00        6.37      4.83 o 
   0   2  17       41.26       64.22     12.21 o 
   1   2  17       23.83       30.81      4.10 o 
   2   2  17        6.45        6.15      3.70 o 
  -2   3  17       36.46       35.35      8.39 o 
  -1   3  17       81.92       81.93      5.85 o 
   0   3  17      141.35      146.00      8.11 o 
   1   3  17        9.03       13.52      4.12 o 
   2   3  17       72.30       64.48      6.32 o 
  -2   4  17       35.81       30.06      5.12 o 
  -1   4  17        2.11        2.47      2.84 o 
   0   4  17        0.02        0.58      2.75 o 
   1   4  17       10.62       16.94      4.04 o 
   2   4  17        6.19        4.61      4.29 o 
  -2   5  17        0.79       -0.19      3.92 o 
  -1   5  17      143.19      141.36     14.33 o 
   0   5  17       17.78       26.90      4.52 o 
   1   5  17        3.14        8.58      3.87 o 
  -2   6  17      137.75      142.47     12.54 o 
  -1   6  17        3.41        0.90      3.52 o 
   0   6  17        3.27        3.16      3.93 o 
   1   6  17        0.01       -2.17      4.03 o 
  -1   7  17       29.07       36.88      6.03 o 
   0   7  17       29.42       39.56      6.28 o 
  -2   0  18       73.68       74.01     13.03 o 
  -1   0  18      319.17      336.18     40.39 o 
   0   0  18       28.19       36.35      7.16 o 
   1   0  18       15.61       12.17      5.76 o 
  -2   1  18        5.15        6.51      5.14 o 
  -1   1  18        8.99        8.93      3.60 o 
   0   1  18        8.23        7.78      3.66 o 
   1   1  18      112.77       96.04      7.46 o 
  -2   2  18       87.55       87.95      9.81 o 
  -1   2  18       75.45       56.69      5.72 o 
   0   2  18       29.22       39.46      5.10 o 
   1   2  18        0.09       -1.51      3.21 o 
  -2   3  18        8.27       11.31      6.20 o 
  -1   3  18        5.15        6.29      3.43 o 
   0   3  18       10.58       16.36      5.48 o 
   1   3  18        0.90       -1.70      3.29 o 
  -1   4  18        9.77        8.82      3.76 o 
   0   4  18        2.59        3.95      3.35 o 
   1   4  18       67.55       69.75      6.64 o 
  -1   5  18        4.65       11.46      7.97 o 
   0   5  18       53.41       63.95      7.39 o 
  -1   1  19        0.00        7.63      3.81 o 
   0   1  19       81.38       82.92      7.07 o 
   0   2  19       11.70        8.09      4.40 o 
                                                 
